# Supplementary material for: RNAseq Analyses Identify Tumor Necrosis Factor-Mediated Inflammation as a Major Abnormality in ALS Spinal Cord
Source: PLoS One. 2016 Aug 3;11(8):e0160520. doi: 10.1371/journal.pone.0160520 (PMC4972368; doi:10.1371/journal.pone.0160520)
Supplement: S8 Table — (XLSX) [file pone.0160520.s017.xlsx]

## Sheet: Supplementary Table 8
Supplementary Table 8: Final Mutations Sheet
Missense Mutations
GENE
ALS2
	ClinVar	ALSoD	HGMD
Protein AA Change
I94V			x
S100I			x
H102R		x
C157T		x
Q435L			x
G668*	x		x
V763I			x
P1016T			x
4573dupG (p.Val1525Glyfs)	x
ANG
	ClinVar	ALSoD	HGMD
Protein AA Change
A1T			x
P4Q			x
P4S		x	x
G10D		x	x
Q12L		x	x
F13L		x
F13S		x	x
Y14H			x
K17E			x
K17I		x	x
D22G		x	x
M24I		x	x
S28N			x
R31K			x
Q36L	x
C39W		x	x
K40I		x	x
K41E	x
K41I	x
I46V			x
N49S		x	x
R55K	x
C63W	x
K64I	x
I70V	x
T80S		x
W89Term			x
F100I			x
V103I			x
P112L		x	x
V113I		x	x
H114R		x	x
R121H		x	x
V137I	x
ATXN2
	ClinVar	ALSoD	HGMD
Protein AA Change
S72F			x
S1125C			x
C9orf72
	ClinVar	ALSoD	HGMD
Protein AA Change
T49R (Potentially pathogenic)			x
CHMP2B
	ClinVar	ALSoD	HGMD
Protein AA Change
R22Q			x
I29V	x
N54T			x
T83I			x
Q206H	x		x
DCTN1
	ClinVar	ALSoD	HGMD
Protein AA Change
G59R			x
G59S		x
M571T		x	x
R785W		x	x
R997W		x
T1249I			x
ELP3
	ClinVar	ALSoD	HGMD
Protein AA Change
None!
FIG4
	ClinVar	ALSoD	HGMD
Protein AA Change
D48G		x
D53Y		x	x
R388G		x
I411V		x
Q403* (Early Terminator Codon)			x
FUS
	ClinVar	ALSoD	HGMD
Protein AA Change
S115N		x	x
G156E		x	x
G191S			x
G206S	x		x
R216C	x	x	x
G225V		x	x
G226S		x
G230C		x	x
R234C			x
R234L		x	x
R244C			x
M254V		x
S462F			x
M464I			x
R487C			x
R495* (Early Terminator Codon)			x
G507D	x	x	x
K510R		x	x
K510E			x
K510M			x
K510* (Early Terminator Codon)			x
S513P			x
R514S		x	x
R514G		x	x
R514R		x
G515C		x
H517D		x	x
H517Q		x	x
H517P			x
R518G			x
R518K		x	x
Q519* (Early Terminator Codon)			x
R521C	x	x	x
R521G		x	x
R521H		x	x
R521L		x	x
R521S		x	x
R522G		x	x
R524S		x	x
R524T		x	x
R524W	x		x
P525L			x
Y526C			x
HNRNPA1
	ClinVar	ALSoD	HGMD
Protein AA Change
D314N	x		x
N319S			x
HNRNPA2B1
	ClinVar	ALSoD	HGMD
Protein AA Change
G204E (Potentially Pathogenic)			x
NEFH
	ClinVar	ALSoD	HGMD
Protein AA Change
R192P			x
K867N		x
OPTN
	ClinVar	ALSoD	HGMD
Protein AA Change
H3Y			x
P16A			x
G23*			x
A93P			x
V161M			x
Q165*			x
T282P			x
Q314L		x	x
Q398* (Early Terminator Codon)	x		x
E478G	x	x	x
L494W			x
L500P			x
K557T			x
L568S			x
PFN1
	ClinVar	ALSoD	HGMD
Protein AA Change
E117G	x
A20T			x
C71G			x
T109M			x
M114T			x
G118V			x
R136W			x
Q139L			x
SETX
	ClinVar	ALSoD	HGMD
Protein AA Change
T3I	x	x
S269L			x
L389S		x
I974T			x
T1118I		x	x
C1554G		x
Y1681C			x
K2029E		x	x
R2136H	x	x
R2540L			x
SOD1
	ClinVar	ALSoD	HGMD
Protein AA Change
K3E		x	x
A4F		x
A4S		x	x
A4T		x	x
A4V		x	x
A5T	x
A5V	x
V5L		x	x
C6G		x	x
C6F		x	x
C6S		x	x
C6W		x	x
C7F	x
V7E		x	x
L8Q		x	x
L8V		x	x
G10A			x
G10G		x
G10V		x	x
G10R		x	x
D11A		x
D11Y		x	x
G12R		x	x
G13R	x
V14G		x
V14M		x	x
G16A		x	x
G16S		x	x
G17S	x
F20C		x	x
F20L			x
E21K		x	x
E21G		x	x
E22L	x
Q22L		x	x
Q22H			x
Q22R		x	x
V29A		x	x
V31A			x
G37V		x	x
G37R		x	x
L38R		x	x
L38V		x	x
E40G			x
G41S		x	x
G41D		x	x
H43R		x	x
F45C		x	x
F45S			x
F46C	x
H46R		x	x
H46D		x	x
V47F		x	x
V47A		x	x
H47R	x
H48R		x	x
H48Q		x	x
E49K			x
T54R		x	x
C57R		x	x
S59I		x	x
S59S		x
G61R		x
F64L			x
N65S		x	x
P66A		x	x
P66S		x	x
P66R		x	x
L67R			x
L67P			x
G72S		x	x
G72C		x	x
G73S	x
D76V		x	x
D76Y		x
H80R		x	x
H81R	x
D83G		x	x
D83N			x
L84F		x	x
L84V		x	x
L85V	x
G85R		x	x
G85S		x	x
N86D		x
N86I		x	x
N86S		x	x
N86K		x	x
N86D			x
V87A		x	x
V87M		x	x
A89T		x	x
A89V		x	x
D90A		x	x
D90V		x	x
D90N			x
D91A	x
G93V		x	x
G93A		x	x
G93C		x	x
G93D		x	x
G93R		x	x
G93S		x	x
G94A	x
G94C	x
V94A		x	x
A95V		x	x
A95T		x	x
A95G		x	x
D96N			x
D96V			x
D97N	x
V97L			x
V97M		x	x
I99V		x	x
E100G			x
E100K			x
D101G		x	x
D101N		x	x
D101Y		x	x
D101H		x	x
I104F		x	x
S105L		x	x
L106V		x	x
L106F		x	x
L107V	x
G108V		x	x
D109N			x
D109Y			x
C111Y		x	x
I112T		x	x
I112M		x	x
I113T	x	x	x
I113F		x	x
G114A			x
R115G		x	x
R115C		x	x
T116R		x	x
T116T		x
L117V		x
V118L		x	x
V118M		x
H120L		x	x
E121G			x
D124V		x	x
D124G		x	x
D125H		x	x
L126S		x	x
Leu126Term			x
L127Term (Early Terminator Codon)	x
G127R		x	x
E133V		x	x
S134N		x	x
S134G			x
S134T			x
S135N	x
Lys136Term			x
T137A			x
T137R		x	x
G138E		x	x
N139N		x	x
N139H		x	x
N139K		x	x
N139D		x	x
A140A		x	x
A140G		x	x
G141E		x	x
G141A		x	x
Gly141Term			x
L144F		x	x
L144S		x	x
A145G			x
A145T		x	x
C146R		x	x
Cys146Term			x
G147C			x
G147D		x	x
G147R		x	x
G147S		x	x
V148G		x	x
V148I		x	x
I149T		x	x
I151T		x	x
I151S		x	x
I152T	x
Q153Q		x
SPG11
	ClinVar	ALSoD	HGMD
Protein AA Change
V2053M		x
SQSTM1
	ClinVar	ALSoD	HGMD
Protein AA Change
A53T			x
E81K			x
V90M			x
I99L			x
R107W			x
D129N			x
V153I			x
E155K			x
N239K			x
D258N			x
G297S			x
D337E			x
L341V			x
E372D			x
P388S			x
P439L			x
TARDBP
	ClinVar	ALSoD	HGMD
Protein AA Change
G40G		x
D169G		x	x
P225P		x
N267S			x
G287S			x
G290A	x	x	x
S292N			x
G294A	x		x
G294V			x
G295R		x	x
G295C			x
G295S			x
G298S	x		x
M311V			x
A315E			x
A321V			x
A321G		x
Q331K	x	x	x
S332N			x
G335D		x	x
M337V		x	x
Q343R		x	x
N345K			x
G348C		x	x
G348V			x
N352S			x
G357R			x
R361S		x	x
R361T			x
P363A			x
G368S			x
G376D			x
N378D			x
S379C			x
S379P		x	x
A382P			x
A382T	x		x
I383V		x	x
G384R		x	x
W385G		x	x
N390D		x	x
N390S		x	x
S393L		x	x
UBQLN2
	ClinVar	ALSoD	HGMD
Protein AA Change
S155N			x
P189T			x
A283T			x
Q425R			x
T487I			x
P497H	x	x	x
P497L	x
P497S	x	x	x
P506S			x
P506T	x		x
P509S	x		x
P525S	x		x
VAPB
	ClinVar	ALSoD	HGMD
Protein AA Change
T46I	x	x	x
P56S	x	x	x
V234I			x
VCP
	ClinVar	ALSoD	HGMD
Protein AA Change
R155H	x	x
M158V			x
R159G	x	x	x
R191G			x
R191Q	x	x
N387T			x
R487H			x
D592N	x	x	x
R662C			x

## Sheet: Supplementary Table 8 Part 2
Supplementary Table 8: Final Mutations Sheet
Other mutations
SOD1
Protein Amino Acid Affected?	Sequence Change	Reported Variant
HGMD Deletion
AA25	G_I1E2_GAAAGT^27(26)AATggaccaGTGAAGGTGT	c.83_88delGACCAG
AA85	GGGCAAT^88(87)GTGactgctgacAAAGATGGTG	c.266_274delCTGCTGACA
AA102	TTCTGTG^105(104)ATCtcactcTCAGGAGACC	c.319_324delCTCTCA
AA122	AAAAGCA^125(124)GATgACTTGGGCAA	c.376delG
AA123	AGCAGAT^126(125)GACttGGGCAAAGGT	c.379_380delTT
AA130	TGGAAAT^133(132)GAAgaaAGTACAAAGA	c.400_402delGAA
HGMD insertion
	AATGGA^29(28)CCAGaTGAAGGTGTG	c.88_89insA
AA27
	GAAAT^133(132)GAAGAttAAGTACAAAG	c.401_402insTT
AA130
HGMD deletion/insertion
AA1	GGCGACG^4(3)AAGgcCGTGTGCGTG	c.13_14delGCinsTT
	Ins: tt
AA4	AAGGCC^6(5)GTGTgcGTGCTGAAGG	c.20_21delGCinsTT
	Ins: tt
AA8	GTGCTG^10(9)AAGGgcGACGGCCCAG	c.32_33delGCinsTT
	Ins: tt
AA115	CCGCACA^118(117)CTGgTG_E4I4_GTAAGTTT	c.355delGinsAAAAC
	Ins: aaaac
AA142	GAAGT^144(143)CGTTTgGCTTGTGGTG	c.435delGinsCGTTTA
	Ins: cgttta
FUS
Regulatory sequence
31202800	TCCCCAGGTTCTGGAACAGCTTTTTGTCCT(G-A)TACCCAGTGTTACCCTCGTTATTTTGTAAC	Polymorphism
	41 relative to termination codon
31202807	GTTCTGGAACAGCTTTTTGTCCTGTACCCA(G-A)TGTTACCCTCGTTATTTTGTAACCTTCCAA	Polymorphism
	48 relative to termination codon
31202818	GCTTTTTGTCCTGTACCCAGTGTTACCCTC(G-A)TTATTTTGTAACCTTCCAATTCCTGATCAC	Polymorphism
	59 relative to termination codon
31202867	ATTCCTGATCACCCAAGGGTTTTTTTGTGT(C-T)GGACTATGTAATTGTAACTATACCTCTGGT	Polymorphism
	108 relative to termination codon
31202869	TCCTGATCACCCAAGGGTTTTTTTGTGTCG(G-A)ACTATGTAATTGTAACTATACCTCTGGTTC	Polymorphism
	110 relative to termination codon
31202891	TTGTGTCGGACTATGTAATTGTAACTATAC(C-A)TCTGGTTCCCATTAAAAGTGACCATTTTAG	Polymorphism
	132 relative to termination codon
31202949	TAGTTAAATTTTGTTCCTCTTCCCCCTTTT(C-A)ACTTTCCTGGAAGATCGATGTCCCGATCAG	Polymorphism
	190 relative to termination codon
Small Deletions
AA56	CAGCTAT^56TCTtctTATGGCCAGA	c.170_172delCTT
AA143-150	GCAAAGC^143TATggacagcagcaaagctatAATCCCCCTC	c.430_447del18
AA170-171	GGTGGA^169GGTGgaggtgGAGGTGGAGG	c.521_523+3delGAGGTG
AA217	CAGGGGT^220GGCagtGGTGGCGGCG	c.661_663delAGT
AA223-226	TGG CAG T^222GG Tgg cgg cgg cgg cGG CGG CGG TG	c.675_686del12
AA228-229	GCGGC^227GGCGGcggTGGTGGTTAC	c.684_686delCGG
AA492	GGGGAC^491CGTGgAGGCTTCCGA	c.1475delG
AA497	TTCCGA^496GGGGgCCGGGGTGGT	c.1490delG
AA503+504	GTGGG^502GACAGagGTGGCTTTGG	c.1509_1510delAG
Small insertions
AA170-171	GGTGGA^171GGTGgaggtgGAGGTGGAGG	c.521_523+3dupGAGGTG
AA502	GTGGT^501GGGGAaCAGAGGTGGC	c.1505dupA
Indels
		c.287_291delCCTACinsAT
AA96	CAGCAG^95TCCTcctacCCTGGCTATG
AA515	TTTTTTGCAG_I14E15_ggGT^516GAGCACAG	c.1542_1543delGGinsTT
AA515-516	TTTTTTGCAG_I14E15_gggtgaG^517CACAGACAG	c.1542_1547delGGGTGAinsTGGTGT
	Ins: tggtgt
Deletions
AA483	47 bp c.1432_1478	Genomic Deletion
Gross Rearrangements
AA401	c.1204_1232delinsGGAGGTGGAGG	Rearrangement
TARDBP
Small Insertion
AA371	ATAAC^373TCTTAaTAGTGGCTCT	c.1121dupA
OPTN
Small Deletions
G intron Deletion right after AA184	TAGGATG^184GCT_E6I6_gTGAGTTTTTG	c.552+1delG
AA440	TGGCT^439TCCAAaCAGCTGCAAA	c.1320delA
Gross Deletions
~3.3kb incl ex. 3-5		Genomic Deletion
1.8 kb incl. ex. 5
		Genomic Deletion
incl ex. 1-4 & 85.8kb upstream		Genomic Deletion
VCP
Regulatory
-360 relative to initiation codon	TGT GAT CTG CGG GTT GCT GGG GAG AGG CGC (G-C)GAGAGGCGGGCGAGAGTCCGCAGGGCAGGC	Polymorphism
35072710
ALS2
Small Deletions
AA46	TTTTG^45CAGGCaGCCCTCGGAG	c.138delA
AA185	TCTCATT^184ACCaCTGCCTTCCC	c.553delA
AA476	AGAAGAA^475ACAgaGGGAGGCAGT	c.1427_1428delAG
AA623	GGATTAT^622TCCctGTTTTTAGTG	c.1867_1868delCT
AA1189	AGGGAAT^1188GGTgTGGTGGTTAC	c.3565delG
Small Insertions
AA1525	TTTCTT^1524GGGGgTGCAGAG_E29I29_GTA	c.4573dupG
ATXN2
AA166	>31 (CAG)n	Excess CAG repeats
ANG
2 relative to termination codon	TGGATCAGTCAATTTTCCGTCGTCCGTAAC(C-T)AGCGGGCCCCTGGTCAAGTGCTGGCTCTGC	Polymorphism
6 relative to termination codon	TCAGTCAATTTTCCGTCGTCCGTAACCAGC(G-A)GGCCCCTGGTCAAGTGCTGGCTCTGCTGTC	Polymorphism
NEFH
Deletions
AA663-669	CCAAG^662TCCCCtgagaaggccaagtccccAGTGAAGGCA	c.1989_2006del18
AA744-749	GAAGGAA^743GAAgctaagtccccagagaagGCCAAGTCCC	c.2232_2249del18
AA790	AAGCCCT^789GTCaagGAGGAGGTCA	c.2368_2370delAAG
Gross Deletions
AA527 (29885208-29,885,310)	102 bp nt. 1582 cd. 528	Genomic Deletion
AA654 (29,885, 591-29,885,615)	24 bp nt. 1965-1988	Genomic Deletion
AA663 (29,885, 616-29,885,658)	42 bp nt. 1989-2030	Genomic Deletion
Gross Insertion
AA708 29885752-29,886,836		Genomic Insertion
