# Supplementary material for: RNAseq Analyses Identify Tumor Necrosis Factor-Mediated Inflammation as a Major Abnormality in ALS Spinal Cord
Source: PLoS One. 2016 Aug 3;11(8):e0160520. doi: 10.1371/journal.pone.0160520 (PMC4972368; doi:10.1371/journal.pone.0160520)
Supplement: S9 Table — (XLS) [file pone.0160520.s018.xls]

## Sheet: Sheet1
Cuffdiff_DEGs
sample_1	sample_2	status	value_1	value_2	log2(fold_change)	test_stat	p_value	FDR_Pvalue
CTL	PAT	OK	12.3773	26.367	1.09104	1.67387	5e-05	0.00699086		Fold change is patients relative to controls
CTL	PAT	OK	49.7271	96.9925	0.96384	1.80009	5e-05	0.00699086
CTL	PAT	OK	69.4505	151.39	1.12421	1.903	5e-05	0.00699086
CTL	PAT	OK	119.895	245.17	1.03201	1.59228	5e-05	0.00699086
CTL	PAT	OK	6.27884	2.54302	-1.30395	-1.61396	5e-05	0.00699086
CTL	PAT	OK	10.9949	29.8169	1.4393	1.9851	5e-05	0.00699086
CTL	PAT	OK	3.17868	6.43737	1.01804	1.53164	5e-05	0.00699086
CTL	PAT	OK	4.42795	26.5719	2.58519	4.75081	5e-05	0.00699086
CTL	PAT	OK	28.2745	63.9148	1.17665	1.90281	5e-05	0.00699086
CTL	PAT	OK	4.59862	13.6848	1.5733	2.13358	5e-05	0.00699086
CTL	PAT	OK	66.619	25.7774	-1.36983	-2.03663	5e-05	0.00699086
CTL	PAT	OK	20.1186	8.61282	-1.22398	-1.56977	5e-05	0.00699086
CTL	PAT	OK	4.84392	11.1712	1.20554	1.77647	5e-05	0.00699086
CTL	PAT	OK	16.4234	38.8096	1.24066	1.73527	5e-05	0.00699086
CTL	PAT	OK	4.95918	9.85683	0.991021	1.64962	5e-05	0.00699086
CTL	PAT	OK	2.8965	0.568757	-2.34843	-1.78302	5e-05	0.00699086
CTL	PAT	OK	6.40673	13.412	1.06586	1.61513	5e-05	0.00699086
CTL	PAT	OK	9.42015	3.08409	-1.61091	-2.36054	5e-05	0.00699086
CTL	PAT	OK	2.74965	41.862	3.92832	4.67928	5e-05	0.00699086
CTL	PAT	OK	26.5717	7.77991	-1.77206	-2.03789	5e-05	0.00699086
CTL	PAT	OK	8.27273	3.52771	-1.22963	-1.564	5e-05	0.00699086
CTL	PAT	OK	4.08125	2.14402	-0.928695	-1.45903	5e-05	0.00699086
CTL	PAT	OK	12.9871	6.35987	-1.03001	-1.68286	5e-05	0.00699086
CTL	PAT	OK	40.9689	20.5357	-0.996397	-1.74123	5e-05	0.00699086
CTL	PAT	OK	5.44198	14.1337	1.37694	2.10344	5e-05	0.00699086
CTL	PAT	OK	60.4779	29.817	-1.02027	-1.50555	5e-05	0.00699086
CTL	PAT	OK	11.0434	25.6598	1.21632	1.54655	5e-05	0.00699086
CTL	PAT	OK	10.3662	26.6395	1.36168	1.81366	5e-05	0.00699086
CTL	PAT	OK	24.194	44.7005	0.885639	1.54543	5e-05	0.00699086
CTL	PAT	OK	5.01677	13.856	1.46568	2.34923	5e-05	0.00699086
CTL	PAT	OK	2.38336	7.80703	1.71178	2.46987	5e-05	0.00699086
CTL	PAT	OK	141.717	333.562	1.23494	2.0873	5e-05	0.00699086
CTL	PAT	OK	9.69784	46.3971	2.2583	2.09528	5e-05	0.00699086
CTL	PAT	OK	2.96948	8.07505	1.44326	2.13482	5e-05	0.00699086
CTL	PAT	OK	4.49273	1.1326	-1.98795	-1.81937	5e-05	0.00699086
CTL	PAT	OK	101.122	35.4905	-1.51059	-1.89207	5e-05	0.00699086
CTL	PAT	OK	13.9744	3.77698	-1.88748	-2.35565	5e-05	0.00699086
CTL	PAT	OK	25.8544	73.9908	1.51694	2.21123	5e-05	0.00699086
CTL	PAT	OK	198.264	62.4469	-1.66672	-2.15391	5e-05	0.00699086
CTL	PAT	OK	5.84211	2.44242	-1.25818	-1.75151	5e-05	0.00699086
CTL	PAT	OK	6.51602	15.136	1.21592	1.79234	5e-05	0.00699086
CTL	PAT	OK	458.535	144.384	-1.66712	-1.99986	5e-05	0.00699086
CTL	PAT	OK	5.64126	15.9051	1.4954	2.55327	5e-05	0.00699086
CTL	PAT	OK	15.4001	3.13559	-2.29613	-2.40401	5e-05	0.00699086
CTL	PAT	OK	13.1187	4.56847	-1.52185	-1.72342	5e-05	0.00699086
CTL	PAT	OK	17.8109	33.3665	0.905643	1.51855	5e-05	0.00699086
CTL	PAT	OK	5.67923	14.6418	1.36633	1.892	5e-05	0.00699086
CTL	PAT	OK	3.29935	7.75556	1.23305	1.99342	5e-05	0.00699086
CTL	PAT	OK	2.41548	0.244766	-3.30283	-2.26352	5e-05	0.00699086
CTL	PAT	OK	5.47398	12.5365	1.19548	2.0138	5e-05	0.00699086
CTL	PAT	OK	4.87576	14.6685	1.58902	2.09032	5e-05	0.00699086
CTL	PAT	OK	6.35728	1.19431	-2.41223	-1.91476	5e-05	0.00699086
CTL	PAT	OK	5.66523	1.66413	-1.76737	-1.63059	5e-05	0.00699086
CTL	PAT	OK	17.1727	32.9924	0.942013	1.55734	5e-05	0.00699086
CTL	PAT	OK	0.94106	4.04663	2.10436	2.07421	5e-05	0.00699086
CTL	PAT	OK	1.35659	0.219503	-2.62767	-1.90126	5e-05	0.00699086
CTL	PAT	OK	31.4809	11.4679	-1.45688	-1.92923	5e-05	0.00699086
CTL	PAT	OK	3.72094	7.88414	1.08328	1.60708	5e-05	0.00699086
CTL	PAT	OK	1.32939	3.63569	1.45147	1.99286	5e-05	0.00699086
CTL	PAT	OK	2.36828	0.527447	-2.16674	-1.34458	5e-05	0.00699086
CTL	PAT	OK	3.98188	7.22263	0.859072	1.59184	5e-05	0.00699086
CTL	PAT	OK	5.08589	13.6531	1.42466	2.38435	5e-05	0.00699086
CTL	PAT	OK	7.13856	15.5091	1.1194	1.86659	5e-05	0.00699086
CTL	PAT	OK	0.857167	3.39211	1.98453	1.96082	5e-05	0.00699086
CTL	PAT	OK	48.7484	94.6695	0.957546	1.67448	5e-05	0.00699086
CTL	PAT	OK	26.1543	61.5878	1.2356	2.06421	5e-05	0.00699086
CTL	PAT	OK	1.40282	5.29502	1.9163	2.03799	5e-05	0.00699086
CTL	PAT	OK	14.7884	5.98415	-1.30524	-1.55327	5e-05	0.00699086
CTL	PAT	OK	23.7217	52.0999	1.13507	2.06378	5e-05	0.00699086
CTL	PAT	OK	6.74937	2.87326	-1.23207	-1.55708	5e-05	0.00699086
CTL	PAT	OK	9.98971	18.8379	0.915121	1.78897	5e-05	0.00699086
CTL	PAT	OK	14.8719	35.6464	1.26117	1.96971	5e-05	0.00699086
CTL	PAT	OK	15.0228	3.24796	-2.20954	-2.08946	5e-05	0.00699086
CTL	PAT	OK	13.9881	6.96735	-1.00552	-1.65585	5e-05	0.00699086
CTL	PAT	OK	6.25083	12.8217	1.03647	1.76822	5e-05	0.00699086
CTL	PAT	OK	1.24086	3.77535	1.60527	1.52816	5e-05	0.00699086
CTL	PAT	OK	6.49498	13.6787	1.07453	2.06881	5e-05	0.00699086
CTL	PAT	OK	27.1607	11.1188	-1.28852	-2.143	5e-05	0.00699086
CTL	PAT	OK	1.6558	4.16433	1.33056	1.54459	5e-05	0.00699086
CTL	PAT	OK	33.6436	77.2345	1.19891	1.75806	5e-05	0.00699086
CTL	PAT	OK	11.6868	3.76618	-1.63371	-1.37166	5e-05	0.00699086
CTL	PAT	OK	549.006	1785.64	1.70155	2.37585	5e-05	0.00699086
CTL	PAT	OK	75.6424	348.98	2.20588	3.6551	5e-05	0.00699086
CTL	PAT	OK	15.6351	47.5972	1.60608	2.33976	5e-05	0.00699086
CTL	PAT	OK	10.5454	28.3204	1.42522	1.88233	5e-05	0.00699086
CTL	PAT	OK	11.282	30.0465	1.41317	1.80553	5e-05	0.00699086
CTL	PAT	OK	4.07287	10.5558	1.37392	1.92027	5e-05	0.00699086
CTL	PAT	OK	1.91138	6.86715	1.8451	2.32169	5e-05	0.00699086
CTL	PAT	OK	3.22283	9.59158	1.57344	2.22513	5e-05	0.00699086
CTL	PAT	OK	8.33471	15.8127	0.923882	1.55116	5e-05	0.00699086
CTL	PAT	OK	8.1082	1.87442	-2.11294	-1.20681	5e-05	0.00699086
CTL	PAT	OK	8.05651	26.499	1.71771	3.20342	5e-05	0.00699086
CTL	PAT	OK	6.8595	14.1239	1.04196	1.72786	5e-05	0.00699086
CTL	PAT	OK	71.1796	147.942	1.0555	1.73179	5e-05	0.00699086
CTL	PAT	OK	4.04006	17.7892	2.13855	3.27849	5e-05	0.00699086
CTL	PAT	OK	20.4734	62.5609	1.61151	2.27286	5e-05	0.00699086
CTL	PAT	OK	1.38965	6.4018	2.20376	2.66654	5e-05	0.00699086
CTL	PAT	OK	7.45916	16.6111	1.15506	1.85617	5e-05	0.00699086
CTL	PAT	OK	14.4763	27.376	0.919219	1.55134	5e-05	0.00699086
CTL	PAT	OK	22.0961	4.91759	-2.16777	-2.27652	5e-05	0.00699086
CTL	PAT	OK	29.4858	55.5007	0.912485	1.75794	5e-05	0.00699086
CTL	PAT	OK	23.3538	69.9911	1.58351	2.74997	5e-05	0.00699086
CTL	PAT	OK	9.61312	3.92861	-1.29099	-1.60609	5e-05	0.00699086
CTL	PAT	OK	54.1863	111.048	1.03518	1.66312	5e-05	0.00699086
CTL	PAT	OK	21.8718	9.8882	-1.14529	-1.80541	5e-05	0.00699086
CTL	PAT	OK	1.04158	0.109242	-3.25318	-1.92131	5e-05	0.00699086
CTL	PAT	OK	4.00694	1.00896	-1.98963	-1.56147	5e-05	0.00699086
CTL	PAT	OK	1.21188	3.59483	1.56868	1.86687	5e-05	0.00699086
CTL	PAT	OK	2.41475	5.19013	1.1039	1.70548	5e-05	0.00699086
CTL	PAT	OK	5.75372	12.5456	1.12461	1.81533	5e-05	0.00699086
CTL	PAT	OK	10.1358	22.0421	1.1208	1.64695	5e-05	0.00699086
CTL	PAT	OK	18.3511	33.9039	0.885585	1.56167	5e-05	0.00699086
CTL	PAT	OK	1.24924	2.50332	1.0028	1.42057	5e-05	0.00699086
CTL	PAT	OK	5.53581	10.4993	0.923431	1.66036	5e-05	0.00699086
CTL	PAT	OK	3.70816	8.86267	1.25704	1.99386	5e-05	0.00699086
CTL	PAT	OK	19.5737	38.0204	0.95786	1.74315	5e-05	0.00699086
CTL	PAT	OK	5.61219	12.8575	1.19597	2.06127	5e-05	0.00699086
CTL	PAT	OK	6.02446	2.93253	-1.03868	-1.6164	5e-05	0.00699086
CTL	PAT	OK	6.36308	1.18108	-2.42962	-2.00513	5e-05	0.00699086
CTL	PAT	OK	6.33441	12.735	1.00752	1.59098	5e-05	0.00699086
CTL	PAT	OK	7.71208	2.54352	-1.60029	-2.22943	5e-05	0.00699086
CTL	PAT	OK	100.959	197.915	0.971105	1.76746	5e-05	0.00699086
CTL	PAT	OK	15.0956	30.0241	0.991996	1.73747	5e-05	0.00699086
CTL	PAT	OK	19.3999	4.26104	-2.18678	-2.42467	5e-05	0.00699086
CTL	PAT	OK	2.29068	9.1424	1.9968	2.62743	5e-05	0.00699086
CTL	PAT	OK	3.85762	9.83574	1.35032	2.12777	5e-05	0.00699086
CTL	PAT	OK	28.2309	4.7796	-2.56231	-3.46017	5e-05	0.00699086
CTL	PAT	OK	6.47106	2.04717	-1.66037	-1.44789	5e-05	0.00699086
CTL	PAT	OK	5.36315	2.22361	-1.27018	-1.77585	5e-05	0.00699086
CTL	PAT	OK	93.9521	42.0513	-1.15978	-2.06847	5e-05	0.00699086
CTL	PAT	OK	8.42771	20.3032	1.2685	2.65359	5e-05	0.00699086
CTL	PAT	OK	9.22436	1.92192	-2.2629	-2.0544	5e-05	0.00699086
CTL	PAT	OK	11.683	5.16394	-1.17787	-1.86488	5e-05	0.00699086
CTL	PAT	OK	2.12122	6.2807	1.56603	2.05292	5e-05	0.00699086
CTL	PAT	OK	5.56956	10.2655	0.882161	1.482	5e-05	0.00699086
CTL	PAT	OK	57.6371	19.0328	-1.59851	-2.24022	5e-05	0.00699086
CTL	PAT	OK	16.1063	32.2229	1.00046	1.69536	5e-05	0.00699086
CTL	PAT	OK	60.5985	30.5202	-0.989517	-1.58201	5e-05	0.00699086
CTL	PAT	OK	3.06156	0.534448	-2.51814	-1.83521	5e-05	0.00699086
CTL	PAT	OK	26.1204	8.64526	-1.59519	-2.35908	5e-05	0.00699086
CTL	PAT	OK	97.7375	42.1349	-1.2139	-1.51357	5e-05	0.00699086
CTL	PAT	OK	35.7394	17.6258	-1.01983	-1.85144	5e-05	0.00699086
CTL	PAT	OK	7.57874	3.10412	-1.28777	-1.72841	5e-05	0.00699086
CTL	PAT	OK	14.473	30.0604	1.0545	1.76124	5e-05	0.00699086
CTL	PAT	OK	2.85311	0.887786	-1.68425	-2.12941	5e-05	0.00699086
CTL	PAT	OK	21.5273	9.50065	-1.18007	-1.42361	5e-05	0.00699086
CTL	PAT	OK	13.0611	3.63245	-1.84626	-2.14908	5e-05	0.00699086
CTL	PAT	OK	5.34419	2.05392	-1.37959	-2.03226	5e-05	0.00699086
CTL	PAT	OK	2.70526	6.96866	1.36512	1.76374	5e-05	0.00699086
CTL	PAT	OK	26.2378	10.0304	-1.38727	-1.9968	5e-05	0.00699086
CTL	PAT	OK	0.764602	40.8611	5.73988	3.55718	5e-05	0.00699086
CTL	PAT	OK	19.6418	80.5526	2.03601	2.90267	5e-05	0.00699086
CTL	PAT	OK	7.5628	39.4706	2.38378	2.77222	5e-05	0.00699086
CTL	PAT	OK	17.9142	49.4993	1.4663	2.42507	5e-05	0.00699086
CTL	PAT	OK	26.7072	53.6368	1.006	1.66865	5e-05	0.00699086
CTL	PAT	OK	6.73623	15.6357	1.21483	1.93701	5e-05	0.00699086
CTL	PAT	OK	19.7856	52.3576	1.40395	2.44295	5e-05	0.00699086
CTL	PAT	OK	3.99451	22.3211	2.48232	2.08655	5e-05	0.00699086
CTL	PAT	OK	9.72822	4.01463	-1.27691	-1.88157	5e-05	0.00699086
CTL	PAT	OK	55.6571	21.5606	-1.36817	-1.76175	5e-05	0.00699086
CTL	PAT	OK	8.99569	1.93055	-2.22022	-2.12778	5e-05	0.00699086
CTL	PAT	OK	44.0312	237.495	2.4313	2.95975	5e-05	0.00699086
CTL	PAT	OK	3.69476	0.249188	-3.89018	-2.18963	5e-05	0.00699086
CTL	PAT	OK	36.6603	13.7109	-1.41889	-1.81692	5e-05	0.00699086
CTL	PAT	OK	4.61043	12.6176	1.45247	2.00071	5e-05	0.00699086
CTL	PAT	OK	2.14552	0.443693	-2.27369	-1.88612	5e-05	0.00699086
CTL	PAT	OK	90.2095	35.3184	-1.35286	-2.01854	5e-05	0.00699086
CTL	PAT	OK	8.42985	17.902	1.08654	1.69703	5e-05	0.00699086
CTL	PAT	OK	13.1015	44.5597	1.766	2.44784	5e-05	0.00699086
CTL	PAT	OK	40.1131	15.2974	-1.39078	-1.77112	5e-05	0.00699086
CTL	PAT	OK	27.3715	11.0872	-1.30378	-1.77041	5e-05	0.00699086
CTL	PAT	OK	24.0154	12.3782	-0.95616	-1.65035	5e-05	0.00699086
CTL	PAT	OK	0.295512	1.66488	2.49413	1.8042	5e-05	0.00699086
CTL	PAT	OK	58.5588	30.419	-0.944912	-1.51184	5e-05	0.00699086
CTL	PAT	OK	25.5887	7.20468	-1.8285	-2.21015	5e-05	0.00699086
CTL	PAT	OK	43.5256	22.608	-0.94503	-1.64885	5e-05	0.00699086
CTL	PAT	OK	29.6009	67.2905	1.18476	1.64937	5e-05	0.00699086
CTL	PAT	OK	18.6681	3.96239	-2.23613	-2.11113	5e-05	0.00699086
CTL	PAT	OK	29.1274	8.84219	-1.7199	-2.20003	5e-05	0.00699086
CTL	PAT	OK	11.1922	23.5814	1.07516	1.57931	5e-05	0.00699086
CTL	PAT	OK	1.99253	5.33558	1.42105	1.50563	5e-05	0.00699086
CTL	PAT	OK	21.3265	10.0148	-1.09052	-1.84529	5e-05	0.00699086
CTL	PAT	OK	3.51064	6.34252	0.853322	1.50059	5e-05	0.00699086
CTL	PAT	OK	10.584	19.8432	0.90676	1.61032	5e-05	0.00699086
CTL	PAT	OK	5.68423	15.0134	1.40122	2.03969	5e-05	0.00699086
CTL	PAT	OK	11.0126	3.78243	-1.54177	-2.03892	5e-05	0.00699086
CTL	PAT	OK	126.706	61.9112	-1.03322	-1.45811	0.0001	0.0128108
CTL	PAT	OK	13.0913	5.79573	-1.17555	-1.47721	0.0001	0.0128108
CTL	PAT	OK	2.90906	1.16958	-1.31457	-1.4105	0.0001	0.0128108
CTL	PAT	OK	6.57882	13.2991	1.01542	1.66456	0.0001	0.0128108
CTL	PAT	OK	14.1396	6.90135	-1.03479	-1.41619	0.0001	0.0128108
CTL	PAT	OK	8.77343	3.62717	-1.2743	-1.33797	0.0001	0.0128108
CTL	PAT	OK	1.73533	4.68878	1.434	1.75989	0.0001	0.0128108
CTL	PAT	OK	9.7812	18.4696	0.917072	1.43111	0.0001	0.0128108
CTL	PAT	OK	2.44507	5.47136	1.16202	1.65609	0.0001	0.0128108
CTL	PAT	OK	4.94168	12.9517	1.39007	1.6598	0.0001	0.0128108
CTL	PAT	OK	10.7207	20.785	0.955142	1.53194	0.0001	0.0128108
CTL	PAT	OK	15.5394	7.75025	-1.00362	-1.72873	0.0001	0.0128108
CTL	PAT	OK	3.61047	1.60748	-1.16738	-1.50898	0.0001	0.0128108
CTL	PAT	OK	1.13574	2.64062	1.21725	1.65779	0.0001	0.0128108
CTL	PAT	OK	4.06858	8.77727	1.10925	1.47928	0.0001	0.0128108
CTL	PAT	OK	15.38	26.7493	0.79845	1.46745	0.0001	0.0128108
CTL	PAT	OK	2.26052	0.570595	-1.98611	-1.63783	0.0001	0.0128108
CTL	PAT	OK	13.3536	7.20045	-0.891072	-1.60436	0.00015	0.0179765
CTL	PAT	OK	3.50703	6.73456	0.941332	1.29791	0.00015	0.0179765
CTL	PAT	OK	1.37002	2.89177	1.07775	1.58996	0.00015	0.0179765
CTL	PAT	OK	23.0328	12.1995	-0.91686	-1.34657	0.00015	0.0179765
CTL	PAT	OK	29.3381	51.4036	0.809095	1.40658	0.00015	0.0179765
CTL	PAT	OK	61.6372	35.2906	-0.804515	-1.36201	0.00015	0.0179765
CTL	PAT	OK	2.77604	1.01991	-1.44459	-1.6326	0.00015	0.0179765
CTL	PAT	OK	2.08128	5.35394	1.36313	1.68256	0.00015	0.0179765
CTL	PAT	OK	20.4925	9.97015	-1.03941	-1.5582	0.00015	0.0179765
CTL	PAT	OK	11.3709	5.84094	-0.96108	-1.39607	0.00015	0.0179765
CTL	PAT	OK	29.5039	13.0547	-1.17634	-1.31148	0.00015	0.0179765
CTL	PAT	OK	1.00584	0.26705	-1.91323	-1.57915	0.00015	0.0179765
CTL	PAT	OK	236.136	454.966	0.946138	1.35509	0.00015	0.0179765
CTL	PAT	OK	0.677922	0.156088	-2.11876	-1.53459	0.00015	0.0179765
CTL	PAT	OK	4.47897	9.91708	1.14675	1.64323	0.0002	0.0229128
CTL	PAT	OK	44.3094	20.0681	-1.14271	-1.48428	0.0002	0.0229128
CTL	PAT	OK	3.08829	5.89542	0.932789	1.31062	0.0002	0.0229128
CTL	PAT	OK	4.5048	2.21618	-1.02338	-1.40881	0.0002	0.0229128
CTL	PAT	OK	1.00221	2.03583	1.02242	1.45192	0.0002	0.0229128
CTL	PAT	OK	13.7348	25.4469	0.889656	1.57356	0.0002	0.0229128
CTL	PAT	OK	5.28952	15.5626	1.55688	1.87321	0.0002	0.0229128
CTL	PAT	OK	4.67179	0.963974	-2.27691	-1.60218	0.0002	0.0229128
CTL	PAT	OK	3.04107	1.3204	-1.20361	-1.44035	0.0002	0.0229128
CTL	PAT	OK	6.26182	1.84016	-1.76675	-1.36495	0.0002	0.0229128
CTL	PAT	OK	4.39073	8.06614	0.877419	1.36675	0.00025	0.0266455
CTL	PAT	OK	4.68148	8.13829	0.797759	1.40172	0.00025	0.0266455
CTL	PAT	OK	3.38986	8.3023	1.29228	1.3987	0.00025	0.0266455
CTL	PAT	OK	66.4303	8.58771	-2.9515	-1.69105	0.00025	0.0266455
CTL	PAT	OK	28.7278	13.9708	-1.04004	-1.44449	0.00025	0.0266455
CTL	PAT	OK	9.63907	5.53207	-0.801074	-1.37316	0.00025	0.0266455
CTL	PAT	OK	13.9057	6.22561	-1.15939	-1.37143	0.00025	0.0266455
CTL	PAT	OK	0.113565	1.98628	4.12848	2.48955	0.00025	0.0266455
CTL	PAT	OK	7.88593	15.3106	0.957175	1.36368	0.00025	0.0266455
CTL	PAT	OK	16.3151	9.62506	-0.761343	-1.2818	0.00025	0.0266455
CTL	PAT	OK	12.7584	22.1424	0.795368	1.44623	0.00025	0.0266455
CTL	PAT	OK	3.14786	0.994648	-1.66211	-1.41082	0.00025	0.0266455
CTL	PAT	OK	21.2114	12.5897	-0.752591	-1.29285	0.00025	0.0266455
CTL	PAT	OK	0.865054	2.88776	1.73909	1.4634	0.00025	0.0266455
CTL	PAT	OK	99.7912	57.6335	-0.792005	-1.37497	0.00025	0.0266455
CTL	PAT	OK	8.19073	4.30296	-0.928662	-1.44465	0.00025	0.0266455
CTL	PAT	OK	5.59436	10.8472	0.955277	1.39346	0.00025	0.0266455
CTL	PAT	OK	71.1487	130.462	0.874724	1.35825	0.0003	0.029892
CTL	PAT	OK	2.29083	4.18021	0.867701	1.46507	0.0003	0.029892
CTL	PAT	OK	18.0848	35.0815	0.955929	1.29039	0.0003	0.029892
CTL	PAT	OK	1.929	4.67984	1.27861	1.58655	0.0003	0.029892
CTL	PAT	OK	7.66522	3.37223	-1.18463	-1.44285	0.0003	0.029892
CTL	PAT	OK	7.04134	12.2519	0.799088	1.38281	0.0003	0.029892
CTL	PAT	OK	2.2106	4.03183	0.866997	1.39384	0.0003	0.029892
CTL	PAT	OK	0.690519	1.58332	1.1972	1.45679	0.0003	0.029892
CTL	PAT	OK	90.1564	178.629	0.986467	1.28699	0.0003	0.029892
CTL	PAT	OK	5.95317	3.24076	-0.877327	-1.27781	0.0003	0.029892
CTL	PAT	OK	10.2497	5.93863	-0.787377	-1.2553	0.0003	0.029892
CTL	PAT	OK	17.0536	28.3	0.730729	1.35286	0.0003	0.029892
CTL	PAT	OK	8.0545	4.3382	-0.892699	-1.35377	0.0003	0.029892
CTL	PAT	OK	26.8083	14.9675	-0.840845	-1.35672	0.0003	0.029892
CTL	PAT	OK	22.4772	43.5825	0.955289	1.5044	0.0003	0.029892
CTL	PAT	OK	3.37491	1.2674	-1.41298	-1.32791	0.0003	0.029892
CTL	PAT	OK	4.53154	1.34101	-1.75668	-1.54944	0.0003	0.029892
CTL	PAT	OK	0.754105	6.48154	3.1035	1.92924	0.00035	0.0334636
CTL	PAT	OK	0.558445	0.15942	-1.80858	-1.3319	0.00035	0.0334636
CTL	PAT	OK	98.767	41.9933	-1.23387	-1.29952	0.00035	0.0334636
CTL	PAT	OK	5.61965	2.03132	-1.46806	-1.41975	0.00035	0.0334636
CTL	PAT	OK	8.08096	14.3495	0.828398	1.40436	0.00035	0.0334636
CTL	PAT	OK	1.99895	3.91083	0.968237	1.45993	0.00035	0.0334636
CTL	PAT	OK	2.31275	4.64749	1.00684	1.37781	0.00035	0.0334636
CTL	PAT	OK	14.2182	25.038	0.816377	1.38285	0.00035	0.0334636
CTL	PAT	OK	5.32136	2.3418	-1.18418	-1.38232	0.00035	0.0334636
CTL	PAT	OK	3.03563	6.75246	1.15342	1.53405	0.00035	0.0334636
CTL	PAT	OK	4.51258	8.4284	0.901308	1.30936	0.00035	0.0334636
CTL	PAT	OK	3.05046	1.19548	-1.35144	-1.46302	0.0004	0.0376899
CTL	PAT	OK	8.82942	15.261	0.789454	1.32669	0.0004	0.0376899
CTL	PAT	OK	3.63964	1.53678	-1.24389	-1.44586	0.0004	0.0376899
CTL	PAT	OK	41.9563	71.8675	0.776454	1.33769	0.0004	0.0376899
CTL	PAT	OK	6.49407	2.20434	-1.55877	-1.27312	0.00045	0.0410621
CTL	PAT	OK	10.6252	21.0217	0.98439	1.37695	0.00045	0.0410621
CTL	PAT	OK	35.1365	63.9933	0.864952	1.29927	0.00045	0.0410621
CTL	PAT	OK	8.46974	3.6438	-1.21687	-1.42552	0.00045	0.0410621
CTL	PAT	OK	3.67001	1.10789	-1.72797	-1.2619	0.00045	0.0410621
CTL	PAT	OK	2.66188	1.05211	-1.33916	-1.29761	0.00045	0.0410621
CTL	PAT	OK	4.87998	8.2424	0.756191	1.41806	0.00045	0.0410621
CTL	PAT	OK	4.47192	8.47782	0.9228	1.37333	0.00045	0.0410621
CTL	PAT	OK	13.9901	7.17244	-0.96387	-1.23927	0.00045	0.0410621
CTL	PAT	OK	17.5424	31.4485	0.842141	1.34573	0.0005	0.0448379
CTL	PAT	OK	3.02068	5.86327	0.956831	1.3178	0.0005	0.0448379
CTL	PAT	OK	6.99055	12.6989	0.861221	1.30118	0.0005	0.0448379
CTL	PAT	OK	42.758	75.0606	0.811862	1.4049	0.0005	0.0448379
CTL	PAT	OK	82.9923	42.5509	-0.963788	-1.28765	0.0005	0.0448379
CTL	PAT	OK	2.8714	5.17355	0.849403	1.32473	0.00055	0.0486507
CTL	PAT	OK	21.0175	33.0311	0.65223	1.24019	0.00055	0.0486507
CTL	PAT	OK	6.34399	10.2856	0.697163	1.22443	0.00055	0.0486507
CTL	PAT	OK	3.33251	1.39734	-1.25392	-1.3828	0.00055	0.0486507
CTL	PAT	OK	2.49639	1.22733	-1.02433	-1.29852	0.0006	0.052186
CTL	PAT	OK	1.01437	2.70328	1.41413	1.49888	0.0006	0.052186
CTL	PAT	OK	4.40743	8.14944	0.886763	1.31187	0.0006	0.052186
CTL	PAT	OK	164.897	305.782	0.890935	1.34998	0.0006	0.052186
CTL	PAT	OK	5.18428	2.81546	-0.880775	-1.18938	0.0006	0.052186
CTL	PAT	OK	7.22365	12.0037	0.732682	1.26854	0.00065	0.0552415
CTL	PAT	OK	10.4656	4.54887	-1.20208	-1.24131	0.00065	0.0552415
CTL	PAT	OK	3.43925	6.1254	0.83271	1.3454	0.00065	0.0552415
CTL	PAT	OK	0.463608	1.89098	2.02816	1.04904	0.00065	0.0552415
CTL	PAT	OK	6.0429	10.1218	0.744158	1.34184	0.00065	0.0552415
CTL	PAT	OK	13.9125	22.4175	0.688238	1.30388	0.00065	0.0552415
CTL	PAT	OK	3.03207	5.71298	0.913938	1.3018	0.00065	0.0552415
CTL	PAT	OK	12.2807	21.1169	0.782009	1.26535	0.0007	0.0591045
CTL	PAT	OK	5.97786	1.84146	-1.69878	-1.2992	0.0007	0.0591045
CTL	PAT	OK	3.66775	1.9	-0.948895	-1.24607	0.00075	0.0615284
CTL	PAT	OK	25.6655	42.384	0.723688	1.24335	0.00075	0.0615284
CTL	PAT	OK	48.1393	79.4476	0.72279	1.4029	0.00075	0.0615284
CTL	PAT	OK	93.4034	183.723	0.975987	1.25646	0.00075	0.0615284
CTL	PAT	OK	8.71896	4.78203	-0.866533	-1.34934	0.00075	0.0615284
CTL	PAT	OK	5.51683	11.2016	1.0218	1.26339	0.00075	0.0615284
CTL	PAT	OK	1.03264	0.459077	-1.16953	-1.29382	0.00075	0.0615284
CTL	PAT	OK	42.4476	22.049	-0.944969	-1.33421	0.00075	0.0615284
CTL	PAT	OK	22.0841	37.4255	0.761011	1.3759	0.00075	0.0615284
CTL	PAT	OK	16.8015	7.78287	-1.11022	-1.31631	0.0008	0.0646112
CTL	PAT	OK	4.61923	7.67729	0.732943	1.27597	0.0008	0.0646112
CTL	PAT	OK	4.87613	8.03667	0.72086	1.22162	0.0008	0.0646112
CTL	PAT	OK	4.648	9.69917	1.06125	1.47836	0.0008	0.0646112
CTL	PAT	OK	1.32893	3.82533	1.52532	1.48583	0.0008	0.0646112
CTL	PAT	OK	9.58824	4.71926	-1.0227	-1.31196	0.00085	0.0665816
CTL	PAT	OK	21.8222	13.1555	-0.730131	-1.32306	0.00085	0.0665816
CTL	PAT	OK	7.67746	12.448	0.697208	1.33731	0.00085	0.0665816
CTL	PAT	OK	4.88492	2.38443	-1.03469	-1.28531	0.00085	0.0665816
CTL	PAT	OK	4.84924	2.3605	-1.03866	-1.33227	0.00085	0.0665816
CTL	PAT	OK	10.7429	4.89934	-1.13273	-1.16129	0.00085	0.0665816
CTL	PAT	OK	2.70493	4.71175	0.800669	1.38898	0.00085	0.0665816
CTL	PAT	OK	1.79292	3.99783	1.1569	1.20231	0.00085	0.0665816
CTL	PAT	OK	21.5478	13.4145	-0.683745	-1.20433	0.00085	0.0665816
CTL	PAT	OK	10.764	5.97746	-0.848604	-1.11833	0.00085	0.0665816
CTL	PAT	OK	1.3455	0.241548	-2.47777	-1.5163	0.0009	0.068039
CTL	PAT	OK	0.844976	0.276523	-1.61151	-1.4363	0.0009	0.068039
CTL	PAT	OK	10.1677	4.40536	-1.20666	-1.28363	0.0009	0.068039
CTL	PAT	OK	30.3472	13.3741	-1.18212	-1.23568	0.0009	0.068039
CTL	PAT	OK	4.14444	1.65979	-1.32018	-1.16081	0.0009	0.068039
CTL	PAT	OK	0.935626	0.309542	-1.5958	-1.54578	0.0009	0.068039
CTL	PAT	OK	17.9803	30.5115	0.762936	1.43999	0.0009	0.068039
CTL	PAT	OK	163.62	58.2692	-1.48954	-1.24286	0.0009	0.068039
CTL	PAT	OK	3.44358	6.17337	0.842148	1.23165	0.0009	0.068039
CTL	PAT	OK	19.2567	31.0883	0.691012	1.20773	0.0009	0.068039
CTL	PAT	OK	1.91142	3.6577	0.936291	1.19532	0.0009	0.068039
CTL	PAT	OK	23.4746	38.0587	0.697124	1.23112	0.0009	0.068039
CTL	PAT	OK	4.43863	7.73102	0.800546	1.24828	0.00095	0.0701867
CTL	PAT	OK	5.07845	9.0982	0.841192	1.22735	0.00095	0.0701867
CTL	PAT	OK	11.0662	18.2234	0.719632	1.33061	0.00095	0.0701867
CTL	PAT	OK	299.294	587.112	0.972073	1.29939	0.00095	0.0701867
CTL	PAT	OK	5.06497	2.86742	-0.820801	-1.14531	0.00095	0.0701867
CTL	PAT	OK	4.07705	7.03147	0.7863	1.27879	0.00095	0.0701867
CTL	PAT	OK	0.265773	1.15086	2.11445	1.17999	0.00095	0.0701867
CTL	PAT	OK	4.27903	2.3241	-0.88061	-1.27123	0.00095	0.0701867
CTL	PAT	OK	3.30276	6.97747	1.07903	1.34898	0.001	0.0728459
CTL	PAT	OK	0.230084	0.696547	1.59806	1.21022	0.001	0.0728459
CTL	PAT	OK	37.4307	60.4102	0.690568	1.32482	0.001	0.0728459
CTL	PAT	OK	1.13978	2.39588	1.07181	1.30861	0.001	0.0728459
CTL	PAT	OK	24.7339	43.3853	0.810716	1.22066	0.001	0.0728459
CTL	PAT	OK	5.27063	2.45837	-1.10027	-1.20455	0.00105	0.0744041
CTL	PAT	OK	8.73085	5.34391	-0.708226	-1.21243	0.00105	0.0744041
CTL	PAT	OK	4.68329	8.10004	0.790405	1.25659	0.00105	0.0744041
CTL	PAT	OK	6.18355	12.5521	1.02142	1.34101	0.00105	0.0744041
CTL	PAT	OK	0.164189	0.785557	2.25836	1.42746	0.00105	0.0744041
CTL	PAT	OK	1.4451	0.432303	-1.74105	-1.32385	0.00105	0.0744041
CTL	PAT	OK	6.52444	11.0654	0.762128	1.37778	0.00105	0.0744041
CTL	PAT	OK	6.99534	3.93608	-0.829636	-1.24094	0.00105	0.0744041
CTL	PAT	OK	0.896582	0.259125	-1.79078	-1.24325	0.00105	0.0744041
CTL	PAT	OK	3.82318	1.44628	-1.40243	-1.29023	0.00105	0.0744041
CTL	PAT	OK	4.02328	7.08491	0.816377	1.19471	0.0011	0.0766933
CTL	PAT	OK	10.4999	17.0673	0.700857	1.29119	0.0011	0.0766933
CTL	PAT	OK	5.49052	2.73507	-1.00536	-1.18306	0.0011	0.0766933
CTL	PAT	OK	1.00452	0.262082	-1.93841	-1.13622	0.0011	0.0766933
CTL	PAT	OK	2.43117	4.43112	0.86602	1.22881	0.0011	0.0766933
CTL	PAT	OK	16.6268	27.1866	0.709391	1.24972	0.0011	0.0766933
CTL	PAT	OK	2.01009	4.82609	1.26359	1.38389	0.00115	0.0795396
CTL	PAT	OK	17.0584	27.5287	0.690452	1.3011	0.00115	0.0795396
CTL	PAT	OK	2.17764	0.932517	-1.22356	-1.05478	0.00115	0.0795396
CTL	PAT	OK	6.02245	9.52965	0.662074	1.23956	0.0012	0.0821242
CTL	PAT	OK	14.1495	25.955	0.87526	1.37132	0.0012	0.0821242
CTL	PAT	OK	4.76463	2.11046	-1.17481	-1.3538	0.0012	0.0821242
CTL	PAT	OK	1.39948	0.520629	-1.42656	-1.24304	0.0012	0.0821242
CTL	PAT	OK	80.4014	146.879	0.869333	1.19321	0.00125	0.0833526
CTL	PAT	OK	0.6974	1.79067	1.36044	1.37563	0.00125	0.0833526
CTL	PAT	OK	11.3531	18.1119	0.67385	1.16745	0.00125	0.0833526
CTL	PAT	OK	11.4928	28.1937	1.29464	1.27466	0.00125	0.0833526
CTL	PAT	OK	20.3267	11.8295	-0.780979	-1.18336	0.00125	0.0833526
CTL	PAT	OK	20.3433	33.6738	0.72707	1.31689	0.00125	0.0833526
CTL	PAT	OK	5.90315	9.64524	0.708333	1.18942	0.00125	0.0833526
CTL	PAT	OK	30.5702	49.3457	0.690797	1.21078	0.00125	0.0833526
CTL	PAT	OK	14.6815	8.16699	-0.846122	-1.24475	0.00125	0.0833526
CTL	PAT	OK	2.05652	0.936794	-1.1344	-1.3054	0.00125	0.0833526
CTL	PAT	OK	6.84366	9.46377	0.467646	0.807644	0.0261	0.0833526
CTL	PAT	OK	1.1119	2.83001	1.34778	1.31843	0.0013	0.0853732
CTL	PAT	OK	2.92734	1.43928	-1.02425	-1.3672	0.0013	0.0853732
CTL	PAT	OK	13.6787	24.1604	0.820714	1.23726	0.0013	0.0853732
CTL	PAT	OK	2.85444	1.46844	-0.958923	-1.2313	0.0013	0.0853732
CTL	PAT	OK	15.4969	24.9428	0.686642	1.25843	0.0013	0.0853732
CTL	PAT	OK	2.14373	4.15494	0.954703	1.25053	0.0013	0.0853732
CTL	PAT	OK	8.12069	14.0319	0.789036	1.21819	0.00135	0.0873336
CTL	PAT	OK	1.36225	0.512327	-1.41085	-1.37549	0.00135	0.0873336
CTL	PAT	OK	10.4291	18.8046	0.850469	1.19327	0.00135	0.0873336
CTL	PAT	OK	21.8581	12.2536	-0.834956	-1.17162	0.00135	0.0873336
CTL	PAT	OK	12.1405	18.8359	0.633655	1.1754	0.00135	0.0873336
CTL	PAT	OK	1.99076	3.60193	0.855449	1.22118	0.00135	0.0873336
CTL	PAT	OK	0.283697	0.708839	1.32111	1.36033	0.0014	0.0898973
CTL	PAT	OK	9.11546	3.01935	-1.59408	-1.13962	0.0014	0.0898973
CTL	PAT	OK	24.6969	13.6514	-0.85528	-1.08123	0.0014	0.0898973
CTL	PAT	OK	24.1491	39.6453	0.715177	1.25328	0.00145	0.0919724
CTL	PAT	OK	11.7457	18.6253	0.665132	1.2395	0.00145	0.0919724
CTL	PAT	OK	19.9923	32.5764	0.704378	1.26895	0.00145	0.0919724
CTL	PAT	OK	23.3072	13.2822	-0.811284	-1.20881	0.00145	0.0919724
CTL	PAT	OK	44.9153	20.376	-1.14034	-1.25046	0.00145	0.0919724
CTL	PAT	OK	0.697703	1.75363	1.32966	1.52572	0.0015	0.094682
CTL	PAT	OK	39.4153	21.6389	-0.86513	-1.34609	0.0015	0.094682
CTL	PAT	OK	0.0869524	0.685548	2.97896	2.0268	0.00155	0.096665
CTL	PAT	OK	15.4905	30.8032	0.991698	1.16706	0.00155	0.096665
CTL	PAT	OK	34.2187	16.1208	-1.08586	-1.08864	0.00155	0.096665
CTL	PAT	OK	1.56409	0.503956	-1.63395	-1.45192	0.00155	0.096665
CTL	PAT	OK	8.04101	4.74425	-0.761199	-1.23858	0.00155	0.096665
CTL	PAT	OK	40.0656	21.1956	-0.918598	-1.14289	0.0016	0.0981358
CTL	PAT	OK	2.20483	4.31527	0.968783	1.16717	0.0016	0.0981358
CTL	PAT	OK	5.87499	9.2098	0.648584	1.13363	0.0016	0.0981358
CTL	PAT	OK	4.76237	2.37684	-1.00264	-1.30944	0.0016	0.0981358
CTL	PAT	OK	1.35319	0.623629	-1.1176	-1.23641	0.0016	0.0981358
CTL	PAT	OK	15.7675	9.12856	-0.788491	-1.22031	0.0016	0.0981358
CTL	PAT	OK	2.64387	1.2504	-1.08026	-1.17169	0.0016	0.0981358
