# Supplementary material for: RNAseq Analyses Identify Tumor Necrosis Factor-Mediated Inflammation as a Major Abnormality in ALS Spinal Cord
Source: PLoS One. 2016 Aug 3;11(8):e0160520. doi: 10.1371/journal.pone.0160520 (PMC4972368; doi:10.1371/journal.pone.0160520)
Supplement: S10 Table — (XLS) [file pone.0160520.s019.xls]

## Sheet: Sheet1
Supplementary Table 10: DESeq2 DEGs
Gene	baseMean	log2FoldChange	lfcSE	stat	pvalue	padj
WNT16	54.454	-1.51601	0.258081	-5.87414	4.25046e-09	7.30016e-05		Fold change is patients relative to controls
HTRA4	41.0901	1.46631	0.264721	5.53908	3.04061e-08	0.000261112
CHRNA1	38.8172	1.43317	0.266056	5.38672	7.17562e-08	0.000410804
LIPG	153.374	-1.184	0.225249	-5.25641	1.46891e-07	0.000630712
GPNMB	7082.2	1.36322	0.268926	5.06912	3.99668e-07	0.00115039
RARB	185.45	-0.954715	0.188379	-5.06806	4.01884e-07	0.00115039
EPHA3	441.572	-0.894362	0.177869	-5.02821	4.95072e-07	0.00121469
APOC1	1498.77	1.29191	0.261029	4.9493	7.448e-07	0.00159899
PLA2G7	437.58	1.33003	0.271953	4.89067	1.00493e-06	0.00190685
SIGLEC8	617.249	1.25161	0.25695	4.87102	1.11025e-06	0.00190685
CPVL	880.463	1.22336	0.254159	4.81336	1.48415e-06	0.0023173
C1orf213	170.403	0.656655	0.137964	4.75963	1.93952e-06	0.00277594
APOE	17663	1.07407	0.22757	4.71975	2.36138e-06	0.00281266
ASAH1	9016.8	0.865534	0.183698	4.71171	2.45647e-06	0.00281266
CD300LF	97.4037	1.13506	0.239648	4.73636	2.17589e-06	0.00281266
RASL11A	71.245	-0.945365	0.20136	-4.6949	2.66735e-06	0.00286324
GIMAP6	370.882	-0.591657	0.12803	-4.62124	3.81449e-06	0.00385375
DOCK4	4881.12	0.506972	0.111275	4.55602	5.21318e-06	0.00497424
OSBPL11	1833.58	0.872008	0.192836	4.52201	6.12555e-06	0.00553718
IGFN1	63.7464	-1.18083	0.265176	-4.45299	8.46827e-06	0.00696062
WDR91	568.279	0.599683	0.134702	4.45191	8.51081e-06	0.00696062
KCNA5	262.971	1.01043	0.228371	4.4245	9.6666e-06	0.00754654
BMF	236.014	0.983364	0.223862	4.39272	1.11942e-05	0.00777024
GADL1	38.902	-1.16155	0.264561	-4.39047	1.13104e-05	0.00777024
MSMO1	1774.03	-0.883883	0.201211	-4.39282	1.11888e-05	0.00777024
FHL2	203.895	-1.04661	0.238873	-4.38145	1.1789e-05	0.00778755
CEBPA	570.721	1.03721	0.237246	4.37185	1.23198e-05	0.00783676
ADAMTS14	71.4355	0.876507	0.202126	4.33644	1.4481e-05	0.00853882
CAPG	1283.65	0.993782	0.229514	4.32994	1.4915e-05	0.00853882
LILRB4	440.469	0.952692	0.220023	4.32996	1.49135e-05	0.00853882
CDH26	97.8935	0.838144	0.197861	4.23602	2.27512e-05	0.0120514
FLJ16779	154.948	0.943065	0.222838	4.23207	2.31555e-05	0.0120514
PKD2L1	36.1109	1.13253	0.267407	4.23521	2.2834e-05	0.0120514
CYSLTR1	66.2792	-0.788175	0.1871	-4.21259	2.52463e-05	0.0127531
KLHL6	705.442	1.11594	0.268851	4.15076	3.3137e-05	0.0162608
LILRA4	162.692	1.10143	0.266265	4.1366	3.52495e-05	0.016817
HMGCS1	2075.67	-0.769871	0.186695	-4.12368	3.72865e-05	0.017308
PCDH12	81.7217	-0.880373	0.214575	-4.10287	4.08057e-05	0.0184431
LILRA2	174.302	1.0226	0.250076	4.08917	4.32924e-05	0.0190653
NRP1	1072.57	-0.870183	0.213399	-4.07773	4.54772e-05	0.0195268
C15orf52	405.998	0.592234	0.146877	4.03216	5.52657e-05	0.0225997
PSAP	30675.5	0.57901	0.143438	4.03666	5.42174e-05	0.0225997
CCL26	8.54428	-1.07615	0.268094	-4.01406	5.96826e-05	0.0238384
NUP35	216.614	-0.485162	0.121323	-3.99894	6.36265e-05	0.024836
FDPS	898.129	-0.599884	0.15056	-3.98434	6.76691e-05	0.0258271
TNFAIP2	681.761	0.78199	0.196663	3.9763	6.99963e-05	0.0261345
PRKAG2-AS1	30.5489	1.07366	0.270531	3.9687	7.22648e-05	0.0264074
CTSD	8383.17	0.763566	0.193076	3.95474	7.66193e-05	0.0274154
TM6SF1	343.52	0.861726	0.218507	3.9437	8.02343e-05	0.028123
ABCA8	4856.67	-0.660559	0.167888	-3.93452	8.33631e-05	0.0286155
LOC101927931	53.495	1.00949	0.256873	3.92993	8.49717e-05	0.0286155
ZMYND15	74.5804	0.848134	0.216309	3.92095	8.82024e-05	0.0291322
LOC101928882	26.2508	-1.04361	0.26901	-3.87944	0.000104699	0.0327274
PPP1R3C	1252.31	-0.731355	0.188441	-3.88109	0.000103989	0.0327274
THEMIS2	930.328	0.96835	0.249627	3.87919	0.000104804	0.0327274
OTUD1	279.815	0.695179	0.179472	3.87348	0.000107294	0.0329068
LOC101927150	22.9142	1.02381	0.265319	3.85877	0.000113961	0.0343381
DNASE2	497.126	0.681852	0.177287	3.84603	0.000120045	0.0347162
IL2RA	19.8571	1.03089	0.267759	3.85007	0.000118086	0.0347162
SRGAP1	1678.46	0.453285	0.117935	3.84353	0.000121279	0.0347162
ZNF300P1	93.0999	-0.775894	0.203691	-3.80917	0.000139436	0.0392592
CECR1	809.926	0.671914	0.176747	3.80156	0.000143791	0.0398323
ABHD15	227.452	0.554878	0.146177	3.79592	0.000147094	0.0401008
CHAC1	60.4889	0.995248	0.263251	3.7806	0.000156452	0.0407132
GPRIN3	913.177	0.746542	0.19739	3.78207	0.000155529	0.0407132
HPSE	279.549	0.987845	0.261102	3.78337	0.00015472	0.0407132
SLC7A7	347.511	0.965031	0.255745	3.77341	0.000161029	0.0412787
CD37	372.345	0.861791	0.228982	3.76358	0.000167498	0.0423056
CD226	148.686	0.947395	0.252356	3.75421	0.000173892	0.0431103
PIK3IP1	1315.31	0.692445	0.184573	3.75161	0.000175704	0.0431103
SAMD5	78.847	-0.805284	0.214879	-3.74761	0.000178525	0.0431855
ABCG1	550.683	0.770803	0.207756	3.71014	0.000207147	0.0455618
COL12A1	1763.16	-0.939024	0.253326	-3.70679	0.000209907	0.0455618
DIXDC1	2577.49	-0.414683	0.111336	-3.72462	0.000195613	0.0455618
FGF10	67.2735	-1.01156	0.271789	-3.72187	0.000197755	0.0455618
GNB4	2037.97	0.739164	0.199072	3.71304	0.000204783	0.0455618
GNE	781.05	-0.303183	0.0814633	-3.72172	0.000197871	0.0455618
HLA-DRB1	1139.83	1.00415	0.270796	3.70813	0.000208797	0.0455618
OTOA	30.1821	1.00733	0.271957	3.704	0.000212224	0.0455618
RAB6C	21.399	0.882086	0.238	3.70625	0.000210351	0.0455618
FCGR2B	344.117	0.962772	0.260589	3.6946	0.000220233	0.0466976
SLC37A2	328.254	0.971264	0.263479	3.6863	0.000227534	0.0476572
LTA4H	1320.76	0.653737	0.178018	3.67231	0.000240367	0.0497386
COLCA2	51.4531	0.772083	0.210555	3.6669	0.000245507	0.0501974
CXCL8	349.108	-0.988794	0.270302	-3.65811	0.000254077	0.0507807
GBP1P1	26.0628	-0.879705	0.240493	-3.65792	0.000254273	0.0507807
LPHN2	807.61	-0.571687	0.156644	-3.64959	0.000262658	0.0518522
CFH	2945.31	-0.903062	0.247667	-3.64628	0.000266062	0.0519275
LOC100129550	255.363	0.374577	0.102843	3.64223	0.000270288	0.0521595
C17orf96	21.8489	-0.779342	0.214321	-3.63633	0.000276551	0.0523983
FAM182B	36.8	0.827575	0.227648	3.63533	0.000277627	0.0523983
SCIMP	95.8843	0.787576	0.217051	3.62854	0.000285032	0.0532111
ST7L	450.952	-0.288985	0.0797371	-3.62422	0.000289831	0.0535253
TAF2	938.476	-0.287842	0.0796911	-3.61197	0.000303874	0.0555217
CPM	1213.26	0.902011	0.251758	3.58285	0.000339872	0.0614452
BACE2	1081.06	-0.628088	0.175667	-3.57544	0.000349634	0.0625517
HLA-DMB	1075.67	0.870548	0.244029	3.56739	0.000360553	0.0638401
CD84	1087.01	0.804699	0.225856	3.56288	0.000366804	0.0642843
COG3	966.53	-0.317745	0.0895406	-3.54861	0.000387264	0.0671844
DCN	10459.1	-0.951353	0.268973	-3.53698	0.000404726	0.0688235
TRIM65	442.943	0.434009	0.122619	3.5395	0.000400887	0.0688235
FYN	3398.27	0.377282	0.106876	3.5301	0.000415396	0.0699454
AGTR1	15.7972	-0.860255	0.24433	-3.52088	0.000430125	0.070201
HOXA10	18.6632	0.956609	0.27196	3.51746	0.000435699	0.070201
ITGAX	1084.08	0.824868	0.234903	3.51154	0.000445526	0.070201
PRKCE	500.479	0.341035	0.0968021	3.52301	0.000426672	0.070201
TIAF1	30.4191	0.647655	0.184269	3.51472	0.000440218	0.070201
TMEM97	260.361	-0.589404	0.167307	-3.52288	0.000426881	0.070201
VGF	116.014	0.941694	0.26809	3.51261	0.000443734	0.070201
PAG1	1428.69	0.635757	0.181322	3.50624	0.000454493	0.0709629
CYP51A1	3417.35	-0.610797	0.174598	-3.4983	0.000468238	0.0724503
LANCL3	72.6634	0.64696	0.18533	3.49085	0.00048148	0.073834
CTSS	1899	0.899467	0.257942	3.48709	0.000488307	0.0741912
DDX10	517.9	-0.366551	0.105237	-3.48309	0.000495654	0.0741912
FPR3	314.177	0.906569	0.260322	3.48249	0.000496768	0.0741912
CCR7	12.8371	0.921194	0.264756	3.47941	0.000502527	0.0742734
SORCS3	250.035	0.513783	0.147742	3.47758	0.000505967	0.0742734
CCDC28A	297.953	0.513647	0.147953	3.47168	0.000517214	0.0752809
AQP1	28219.6	0.696343	0.200762	3.4685	0.000523379	0.0755381
SELPLG	640.719	0.836929	0.241565	3.46462	0.000530984	0.0759971
C8orf22	34.6897	-0.932783	0.269802	-3.45729	0.000545641	0.0772657
KDR	1075.01	-0.861006	0.249155	-3.45571	0.000548845	0.0772657
CTLA4	13.9936	0.935655	0.271439	3.44702	0.000566803	0.0778788
ST8SIA1	1073.6	0.638675	0.18517	3.44912	0.000562408	0.0778788
UBE2J1	1306.61	-0.300654	0.0871864	-3.44841	0.0005639	0.0778788
PCK1	16.0815	-0.936482	0.27196	-3.44345	0.000574338	0.0782877
ACAT2	602.512	-0.613755	0.178953	-3.4297	0.000604245	0.0810774
IL18	289.31	0.81119	0.236514	3.42977	0.000604082	0.0810774
KRT16	17.6201	-0.843639	0.246325	-3.4249	0.000615027	0.0818844
SPN	202.935	0.717125	0.209929	3.41603	0.000635407	0.083947
CCDC58	125.159	-0.422778	0.124458	-3.39695	0.000681415	0.0852264
KAL1	2969.22	0.629029	0.185159	3.39724	0.000680696	0.0852264
KCNJ5	204.138	0.824006	0.242669	3.3956	0.000684789	0.0852264
LINC00664	18.4157	0.841486	0.246922	3.4079	0.000654637	0.0852264
PYCRL	95.3233	-0.507787	0.149505	-3.39645	0.000682664	0.0852264
RGS12	664.756	0.411191	0.120725	3.40601	0.000659186	0.0852264
SQLE	1539.23	-0.724507	0.21331	-3.3965	0.000682531	0.0852264
TBXAS1	479.802	0.721628	0.212298	3.39912	0.000676025	0.0852264
KIF16B	1044.58	0.269586	0.0794506	3.39313	0.000691	0.0853808
EI24	804.906	-0.285779	0.0843901	-3.3864	0.000708149	0.0868431
PTGS2	363.273	-0.876003	0.258824	-3.38455	0.000712948	0.0868431
CD36	163.919	-0.735059	0.218061	-3.37089	0.000749257	0.0876155
CYP27A1	1694.13	0.571724	0.169556	3.37189	0.000746533	0.0876155
HPS3	933.493	0.508185	0.150767	3.37065	0.000749897	0.0876155
PMS2L2	16.0473	-0.887949	0.262766	-3.37923	0.000726884	0.0876155
SLC15A3	376.174	0.707701	0.209704	3.37476	0.000738807	0.0876155
TBCE	306.917	-0.326653	0.0967245	-3.37715	0.000732407	0.0876155
CD86	523.139	0.792839	0.235455	3.36727	0.000759169	0.0880995
ANGEL1	984.073	0.359986	0.107021	3.36368	0.000769095	0.0886524
NOX4	128.911	-0.741053	0.220912	-3.35451	0.000795064	0.0910348
NSDHL	242.478	-0.422478	0.126544	-3.33858	0.000842073	0.0957788
AP1S2	1402.49	0.459096	0.138007	3.32662	0.00087907	0.0966926
CYP26B1	49.9341	-0.825279	0.249393	-3.30915	0.000935811	0.0966926
DPEP2	86.5748	0.893974	0.268946	3.32399	0.000887394	0.0966926
FAM155B	53.9461	0.781131	0.234399	3.33248	0.000860763	0.0966926
GPC3	147.979	-0.781761	0.234806	-3.32939	0.000870357	0.0966926
GTF2H1	736.23	-0.316336	0.0954755	-3.31327	0.000922135	0.0966926
HLA-DOA	724.656	0.798706	0.241459	3.30784	0.000940184	0.0966926
HSD17B14	265.006	0.558743	0.168367	3.31859	0.000904727	0.0966926
HSPB6	314.115	0.66038	0.198783	3.32212	0.000893374	0.0966926
ITGA8	478.846	-0.739374	0.223047	-3.31488	0.00091683	0.0966926
MYO1B	706.14	-0.607628	0.183159	-3.31749	0.000908297	0.0966926
NUCB2	853.742	-0.444351	0.133858	-3.31958	0.000901539	0.0966926
OSCAR	78.9969	0.809165	0.244276	3.31251	0.000924643	0.0966926
PRKCDBP	149.065	-0.843743	0.253505	-3.32831	0.00087376	0.0966926
SHMT1	343.125	0.596323	0.180158	3.31	0.000932971	0.0966926
SNORD87	14.0915	0.861098	0.260144	3.31009	0.000932663	0.0966926
CD81	7766.8	0.390703	0.118409	3.29962	0.000968159	0.0980849
CXCL16	899.685	0.756443	0.229345	3.29828	0.000972792	0.0980849
HAVCR2	1012.91	0.765921	0.232144	3.29933	0.000969151	0.0980849
S100P	16.6502	-0.816901	0.247757	-3.29719	0.000976566	0.0980849
DOK1	208.175	0.534287	0.162241	3.29317	0.000990652	0.0981679
GK	771.667	0.883864	0.268483	3.29207	0.000994539	0.0981679
SLC38A5	260.219	-0.706215	0.214428	-3.29349	0.000989534	0.0981679
LOC653160	43.2584	0.656546	0.199662	3.28829	0.00100796	0.0989245
