# Supplementary material for: RNAseq Analyses Identify Tumor Necrosis Factor-Mediated Inflammation as a Major Abnormality in ALS Spinal Cord
Source: PLoS One. 2016 Aug 3;11(8):e0160520. doi: 10.1371/journal.pone.0160520 (PMC4972368; doi:10.1371/journal.pone.0160520)
Supplement: S11 Table — (XLS) [file pone.0160520.s020.xls]

## Sheet: Sheet1
Supplementary Table 11: EdgeR DEGs
Gene	logFC	logCPM	PValue	FDR-Correction
WNT16	-2.34644	1.62354	2.0541e-08	0.000196012		Fold Change is Patients relative to Controls
HTRA4	2.38612	1.25132	3.15833e-08	0.000196012
GPNMB	2.38326	8.59889	3.70718e-08	0.000196012
APOC1	2.0125	6.36066	6.5739e-08	0.000260336
PLA2G7	2.69159	4.59155	1.05713e-07	0.000280771
HLA-DRB5	5.64407	4.80385	1.13453e-07	0.000280771
SIGLEC8	1.88458	5.08847	1.23827e-07	0.000280771
CPVL	1.80009	5.59636	1.54033e-07	0.000305113
APOE	1.38005	9.91785	5.17063e-07	0.000910494
LIPG	-1.52645	3.09	7.4617e-07	0.00118241
EPHA3	-1.02531	4.60653	2.67719e-06	0.00386164
CEBPA	1.38624	4.9751	3.31071e-06	0.00437196
CAPG	1.28383	6.13799	3.6112e-06	0.00440142
ASAH1	0.988266	8.94955	4.79872e-06	0.00543429
KLHL6	1.94439	5.27909	5.65915e-06	0.00582488
CD300LF	1.533	2.44654	5.88167e-06	0.00582488
LILRB4	1.18965	4.5991	6.28231e-06	0.00582928
OSBPL11	1.01676	6.65389	6.62073e-06	0.00582928
MSMO1	-1.06536	6.60815	8.25279e-06	0.00664907
KCNA5	1.29304	3.85789	8.39235e-06	0.00664907
DNASE2B	3.02147	2.11414	8.85797e-06	0.00668719
FHL2	-1.43127	3.49721	1.07824e-05	0.00778091
RARB	-1.11424	3.36203	1.1953e-05	0.00812313
BMF	1.24746	3.70554	1.22972e-05	0.00812313
LILRA4	1.82803	3.17723	1.46298e-05	0.00890038
CHIT1	3.7216	5.56893	1.46483e-05	0.00890038
NRP1	-1.08093	5.88133	2.00054e-05	0.0117407
THEMIS2	1.37708	5.67271	2.16902e-05	0.0122837
LILRA2	1.46279	3.27614	2.94734e-05	0.0161233
SLC7A7	1.43696	4.26257	4.81004e-05	0.0236309
HLA-DRB1	1.8321	5.96533	4.84851e-05	0.0236309
HMGCS1	-0.899363	6.83388	4.90219e-05	0.0236309
HPSE	1.52984	3.94737	4.92265e-05	0.0236309
CXCL8	-2.36369	4.26433	5.39746e-05	0.0251336
COL12A1	-1.39313	6.59917	5.54894e-05	0.0251336
FCGR2B	1.49322	4.24794	6.02928e-05	0.0260732
TM6SF1	1.07175	4.24487	6.1902e-05	0.0260732
SLC37A2	1.55412	4.18108	6.28809e-05	0.0260732
TNFAIP2	0.915041	5.22681	6.51633e-05	0.0260732
FLJ16779	1.18642	3.10434	6.57835e-05	0.0260732
CTSD	0.888137	8.84395	7.76377e-05	0.029999
OTOA	2.02289	0.837331	8.37856e-05	0.030749
CFH	-1.28702	7.33828	8.48494e-05	0.030749
CD37	1.11416	4.35945	8.68891e-05	0.030749
CPM	1.30684	6.06156	8.72608e-05	0.030749
HLA-DMB	1.19688	5.88277	0.000102042	0.0351601
LOC101927150	1.66733	0.465057	0.000109876	0.0361783
LOC101927931	1.51059	1.60532	0.000110345	0.0361783
DCN	-1.69116	9.16753	0.000112491	0.0361783
RASL11A	-1.13808	2.0074	0.000114127	0.0361783
FGF10	-2.02628	1.9158	0.000118241	0.0363505
PPP1R3C	-0.855157	6.10531	0.000119257	0.0363505
CTSS	1.35906	6.70409	0.000125997	0.0367253
ABCG1	0.929476	4.91954	0.000127976	0.0367253
GPRIN3	0.877023	5.64966	0.000130546	0.0367253
CD226	1.36173	3.04359	0.000131545	0.0367253
FGFBP2	-2.51179	3.35507	0.000132072	0.0367253
ITGAX	1.08929	5.89353	0.000138937	0.0378396
CD84	1.02399	5.89893	0.000140854	0.0378396
CHAC1	1.57475	1.777	0.000156972	0.0412734
GNB4	0.868378	6.80375	0.000158844	0.0412734
FPR3	1.39737	4.11389	0.0001644	0.0420281
KDR	-1.24224	5.88619	0.000170204	0.0428212
SELPLG	1.14032	5.13949	0.000177195	0.0438834
PIK3IP1	0.791649	6.17438	0.000221346	0.0539744
PTGS2	-1.35776	4.32183	0.000241219	0.0579291
ABCA8	-0.742317	8.05959	0.000274266	0.0643876
GK	1.51006	5.39836	0.000276237	0.0643876
OLR1	1.50397	6.96649	0.000282643	0.064926
CECR1	0.754945	5.4767	0.000299072	0.0677184
DNASE2	0.76737	4.7744	0.000305401	0.0681775
CD86	1.04717	4.84583	0.00031401	0.0691258
ADAMTS14	1.03915	2.00551	0.000328379	0.0712987
HLA-DOA	1.07633	5.31172	0.000359116	0.0756635
CDH26	0.988039	2.45371	0.000359639	0.0756635
SLC26A2	-1.4269	6.65653	0.000364808	0.0756635
IL18	1.08229	3.9973	0.000370457	0.0756635
CXCL16	0.974369	5.62423	0.000374255	0.0756635
IL10RA	1.1089	5.38726	0.000379344	0.0756635
HAVCR2	0.996404	5.79653	0.000388921	0.0756635
PCDH12	-1.09209	2.19544	0.000389697	0.0756635
SQLE	-0.902538	6.40396	0.000391445	0.0756635
LTA4H	0.73747	6.18097	0.000413059	0.0788793
WDR91	0.635148	4.96637	0.000428678	0.080457
RARRES1	-2.38051	3.86126	0.000431535	0.080457
AQP1	0.824071	10.5958	0.000436549	0.080457
IQGAP2	1.05395	5.49377	0.000456131	0.0830997
C8orf22	-1.68335	0.995492	0.00046436	0.0836376
TBXAS1	0.881418	4.7239	0.000479615	0.0854146
ENPP1	-1.29741	4.54768	0.000492656	0.0864532
FDPS	-0.662064	5.62739	0.000496356	0.0864532
KCNJ5	1.12184	3.50027	0.000542199	0.0930591
RGS1	1.01173	8.4522	0.000546025	0.0930591
DPEP2	1.55663	2.28062	0.000552738	0.093201
BACE2	-0.720353	5.89343	0.000561525	0.0934746
OTUD1	0.789068	3.95119	0.000569269	0.0934746
ITGA8	-0.94484	4.72264	0.000572053	0.0934746
ZMYND15	1.04323	2.069	0.000597554	0.0955408
TFEC	1.20008	4.85842	0.000604181	0.0955408
COL3A1	-2.27744	6.64498	0.000612623	0.0955408
MYO1A	-1.41738	4.3837	0.000614743	0.0955408
SLC12A1	-2.60134	1.92537	0.000614837	0.0955408
PTGIS	-1.30727	3.99395	0.000643921	0.0990888
