# Supplementary material for: RNAseq Analyses Identify Tumor Necrosis Factor-Mediated Inflammation as a Major Abnormality in ALS Spinal Cord
Source: PLoS One. 2016 Aug 3;11(8):e0160520. doi: 10.1371/journal.pone.0160520 (PMC4972368; doi:10.1371/journal.pone.0160520)
Supplement: S12 Table — (XLSX) [file pone.0160520.s021.xlsx]

## Sheet: Supplementary Table 12
Supplementary Table 12: Black Module Genes and their properties
Gene	Intramodular Connectivity	Module Membership	Gene Significance	Top Quartile for all three metrics?
CAPG	27.9106	0.948499	0.739794
PILRA	25.5269	0.937564	0.684125
STAT5A	25.4244	0.952169	0.726494
CD4	25.4147	0.949646	0.699372
ARRB2	24.8142	0.93595	0.64706
GPX1	23.9902	0.954912	0.548247
SLC15A3	22.9914	0.92024	0.737306
CORO1B	22.9075	0.953915	0.651805
UNC93B1	21.7447	0.939756	0.632304
APOE	21.1869	0.891742	0.794461	Yes
MAN2B1	21.0166	0.892482	0.550121
NINJ1	20.4234	0.947477	0.722575
ITGB2	20.1768	0.906073	0.491884
HAVCR2	19.612	0.871981	0.623922
CD86	19.4887	0.862875	0.602379
GRN	18.8258	0.930438	0.6709
LILRA2	18.7011	0.931363	0.654594
APOC2	18.6359	0.866515	0.657093
TM6SF1	18.5799	0.917597	0.678908
CTSS	18.5521	0.929597	0.594973
ATP6V1F	18.5044	0.928332	0.43751
DOK1	18.3021	0.936884	0.698638
CD84	18.2676	0.893319	0.645294
HLA-DMB	18.2313	0.908189	0.670738
DOK3	18.1736	0.836211	0.592804
SLC7A7	18.0558	0.912792	0.657224
RNASET2	17.614	0.938757	0.565612
MX1	17.4959	0.781172	0.636712
OLR1	17.3972	0.798707	0.613985
GPSM3	17.3427	0.912594	0.663599
RENBP	17.2466	0.896898	0.725554
PSAP	17.1656	0.830136	0.79046	Yes
SHMT1	17.0629	0.890615	0.678572
BTK	17.045	0.908048	0.565705
CXCL16	17.0277	0.803184	0.763188	Yes
FCGR2B	16.9451	0.906968	0.667635
TBC1D9	16.7029	0.902771	0.549467
CPVL	16.6052	0.882028	0.74379
NUDT1	16.1545	0.913857	0.480043
SASH3	16.0488	0.860207	0.382334
FBP1	15.8979	0.856024	0.538742
TBXAS1	15.8049	0.950131	0.665298
DNASE2	15.7387	0.86992	0.744107
GLTSCR2	15.7025	0.906517	0.743322
CYBA	15.6328	0.907658	0.5429
RPS6KA1	15.5828	0.895678	0.450567
PTPN6	15.545	0.853149	0.446919
TWF2	15.4643	0.874298	0.439072
TFEC	15.4469	0.921322	0.524411
TLR8	15.2674	0.809433	0.56496
GNB4	15.2031	0.788141	0.686193
GYPC	15.0794	0.886756	0.633871
HLA-DMA	14.9196	0.822136	0.656744
NPC2	14.9049	0.882689	0.480313
GPD2	14.9038	0.86563	0.495892
ESYT1	14.7453	0.908783	0.492839
ARHGAP30	14.7202	0.887466	0.486638
CHST11	14.6195	0.855739	0.653376
ARAP1	14.6155	0.885099	0.584109
MICAL1	14.6078	0.895066	0.776055	Yes
LTA4H	14.4044	0.89182	0.641333
GPNMB	14.3298	0.808451	0.7815	Yes
APOC1	14.2061	0.875241	0.703107
H2AFY	14.1139	0.869389	0.424228
CTSD	14.1019	0.84936	0.72215
DOPEY2	14.0779	0.933905	0.502094
ABCG1	14.0233	0.845452	0.737629
PAG1	13.8909	0.806754	0.680799
GMIP	13.735	0.840398	0.485336
CREBL2	13.7237	0.908898	0.640429
ASPSCR1	13.7029	0.83917	0.74161
C3	13.4917	0.820359	0.715823
BMF	13.3879	0.82505	0.753213	Yes
TYROBP	13.337	0.865509	0.585918
RCSD1	13.2028	0.909521	0.491493
OSCAR	13.1348	0.752446	0.715132
ITGAX	13.1012	0.797089	0.768112	Yes
LMF2	13.0554	0.862838	0.617013
RGS10	12.8218	0.929159	0.576048
PYCARD	12.7889	0.899827	0.412751
SLCO2B1	12.7795	0.842383	0.612202
SIGLEC8	12.7208	0.900354	0.738051
DPP7	12.577	0.831197	0.800288	Yes
CD33	12.5762	0.845001	0.34427
TREM2	12.5587	0.881277	0.574506
ARHGAP24	12.5224	0.884528	0.541212
LILRB4	12.522	0.832563	0.764088	Yes
NUPR1	12.4913	0.860647	0.545588
LGALS9	12.4472	0.855049	0.546738
TNFRSF14	12.4024	0.860332	0.545966
CD37	12.2269	0.91433	0.755754	Yes
CD53	12.1837	0.819617	0.269515
HLA-DRA	12.1444	0.775911	0.589058
REEP4	12.1366	0.891938	0.705363
SELPLG	12.0532	0.894457	0.715891
TOM1	11.9803	0.827943	0.557997
SIPA1	11.9478	0.847107	0.368193
SLC2A9	11.8444	0.910435	0.666498
AGPAT2	11.7655	0.861415	0.637927
CD74	11.5387	0.76563	0.726606
GLB1	11.3576	0.87342	0.576194
MGAT4A	11.1319	0.878207	0.478975
AXL	11.0325	0.865574	0.59969
MPP1	10.9915	0.852852	0.543618
CEBPA	10.9213	0.85384	0.669505
HMHA1	10.9121	0.856035	0.49914
GMFG	10.7614	0.804194	0.430341
IL18	10.5196	0.823349	0.63172
WDR91	10.4245	0.803176	0.833559	Yes
ADRBK1	10.1967	0.836568	0.59473
ABI3	10.1645	0.757592	0.519339
CECR1	10.156	0.856015	0.694904
MAFB	10.1396	0.759537	0.486219
TMEM176B	10.0631	0.795094	0.738437
IL13RA1	9.97573	0.779759	0.560402
VAV1	9.93619	0.801514	0.489906
RNF166	9.85172	0.860467	0.53423
LST1	9.84098	0.801591	0.472384
HSBP1L1	9.78514	0.841195	0.666775
INPP5D	9.73201	0.833782	0.746022
HEXA	9.59245	0.899442	0.549392
TNFAIP2	9.5401	0.792934	0.811166	Yes
ALDH16A1	9.5268	0.784198	0.626755
AP1B1	9.36781	0.849783	0.735742
TMEM251	9.35976	0.867104	0.459941
MCM5	9.34513	0.782273	0.389539
NAGA	9.34285	0.758584	0.526228
PIK3CG	9.33402	0.810592	0.403025
CYFIP1	9.32649	0.82041	0.39128
CSF3R	9.22823	0.734785	0.466682
HLA-A	9.20793	0.705368	0.481577
MAN2B2	9.16776	0.775519	0.585105
TRPM2	9.12899	0.881752	0.567576
SCIN	9.11486	0.749893	0.401664
PLA2G7	9.08833	0.863563	0.614007
HPSE	8.84315	0.801918	0.61094
GPRIN3	8.83037	0.849866	0.702378
HCK	8.82071	0.703581	0.409418
LRMP	8.7296	0.788329	0.447913
ACP5	8.70594	0.712535	0.641849
EEF2	8.63279	0.746595	0.523314
DRAM2	8.60782	0.79705	0.462762
CCRL2	8.57021	0.830723	0.511335
GHDC	8.5567	0.779804	0.553981
CACUL1	8.54358	0.807457	0.667102
FAM96A	8.45112	0.825779	0.37521
ASAH1	8.36609	0.748201	0.822936
SYK	8.24497	0.861717	0.415842
GAA	8.12363	0.872256	0.559187
ABHD15	8.11585	0.784698	0.737523
TUBGCP2	8.04273	0.731997	0.497149
DOCK4	7.93576	0.80443	0.778525
NAGK	7.93195	0.78399	0.370349
CCR10	7.90483	0.709595	0.82233
FLJ20021	7.87181	0.843761	0.440691
FRAT2	7.84155	0.817047	0.650003
BCAP31	7.71859	0.837595	0.367386
SCIMP	7.66981	0.946057	0.67206
FTL	7.63967	0.824248	0.515853
TRAF3IP3	7.60236	0.829084	0.543955
GPR65	7.54932	0.730745	0.409886
CXorf21	7.51581	0.765122	0.431152
ITGA3	7.50715	0.546501	0.427125
NLRP3	7.5052	0.781587	0.36598
CYP27A1	7.36177	0.780205	0.64149
PSD4	7.31508	0.792084	0.350866
IRF5	7.29015	0.839186	0.473916
ATP6AP1	7.24765	0.804584	0.681834
COTL1	7.12712	0.74487	0.371849
CPM	7.12345	0.824481	0.634847
CIITA	7.05008	0.74633	0.752849
MILR1	7.0031	0.825803	0.375506
VAMP8	6.99172	0.708852	0.298155
TYSND1	6.9155	0.787073	0.752235
WDR24	6.91198	0.791553	0.745005
TSPO	6.90754	0.807341	0.505336
LYL1	6.80036	0.811975	0.382216
LPXN	6.79401	0.864232	0.365387
PLEKHA2	6.61374	0.795815	0.645123
BIRC7	6.48614	0.814231	0.409803
C15orf52	6.46644	0.713799	0.874944
BLVRB	6.43093	0.778669	0.380303
LIG1	6.38042	0.80378	0.704006
KCNH2	6.36241	0.77298	0.645101
MAT2B	6.3265	0.852532	0.518068
IRF8	6.16757	0.728307	0.273519
GIMAP2	6.12994	0.821858	0.453897
ABHD2	6.00479	0.688936	0.639062
PIK3IP1	5.99465	0.805046	0.702981
C3AR1	5.9276	0.822491	0.362112
APBB1IP	5.9144	0.659542	0.139669
LYZ	5.88272	0.754816	0.516799
EIF3F	5.88083	0.787804	0.517431
RGS19	5.87091	0.720978	0.325696
TLR5	5.85554	0.837336	0.611428
NPL	5.85284	0.788978	0.617764
LTC4S	5.78993	0.728767	0.591615
LY86	5.74955	0.734602	0.53296
LPAR5	5.74657	0.761929	0.439762
TNFAIP8L2	5.72008	0.631956	0.0888607
CXCR4	5.70689	0.744404	0.55854
DNASE1L1	5.65744	0.772843	0.294749
GUSB	5.61433	0.74896	0.389854
GRK6	5.60337	0.81243	0.623865
OTUD1	5.59304	0.798649	0.677643
PTGS1	5.58886	0.713761	0.394953
RGS12	5.58732	0.727715	0.729575
B3GALT4	5.55632	0.712833	0.505938
VGF	5.5537	0.69736	0.358759
RNF19B	5.5101	0.764718	0.539498
GTPBP3	5.50318	0.712392	0.63696
AKR1B1	5.48116	0.82195	0.522673
SUSD2	5.41694	0.678357	0.522903
CKLF	5.35267	0.752798	0.316337
UCP2	5.34726	0.688823	0.352176
SMPDL3A	5.34501	0.747483	0.509996
LSP1	5.34256	0.730621	0.623493
BLM	5.32447	0.786714	0.349919
FRMD4A	5.27819	0.711533	0.41535
TNFSF13	5.24286	0.817713	0.611882
FAR2	5.23068	0.70291	0.313872
TRPV2	5.22869	0.719354	0.191803
TPP1	5.21197	0.767576	0.594954
SLC37A2	4.96512	0.820196	0.602428
CORO1A	4.9554	0.569872	0.0463488
SAT2	4.93887	0.776678	0.5439
RCCD1	4.9235	0.692906	0.678728
SORL1	4.89709	0.676941	0.656056
AIF1	4.89504	0.625911	0.165321
KLHDC8B	4.74734	0.62309	0.530061
FCGRT	4.74281	0.7989	0.392976
PLD3	4.72417	0.890657	0.566387
FAM53B	4.71145	0.737021	0.729805
TMEM86A	4.64736	0.675588	0.722107
FNIP2	4.55799	0.744625	0.47642
NNT	4.55663	0.680039	0.62369
MRPL34	4.53118	0.743935	0.532804
FGD3	4.51718	0.91428	0.56311
SMAP2	4.46083	0.751929	0.449307
PDGFB	4.45708	0.749481	0.354649
RNF135	4.4379	0.631251	0.063401
PLIN4	4.4086	0.615781	0.741041
TMUB2	4.40857	0.761558	0.454296
RHOF	4.35409	0.764426	0.496441
OSER1	4.35112	0.762097	0.49777
VPS51	4.34459	0.720945	0.523928
ANGEL1	4.33444	0.641301	0.834239
BMP2K	4.2802	0.743671	0.574193
UBXN1	4.27525	0.816459	0.668788
RIN2	4.26766	0.635544	0.608168
FAM49A	4.24969	0.740807	0.573969
TMCO4	4.23313	0.764025	0.561285
CNPY3	4.16584	0.907808	0.646909
SQSTM1	4.13283	0.840613	0.519998
CSF1R	4.12679	0.796988	0.413626
FBXL15	4.11795	0.77407	0.391956
LRRK1	4.09923	0.767692	0.289657
PISD	4.07164	0.70607	0.393287
ARHGAP25	3.95738	0.753063	0.332317
PPM1M	3.87045	0.801662	0.446492
IKZF1	3.86207	0.586073	0.0284625
TGFBR1	3.8298	0.604295	0.23713
PHF19	3.82217	0.736973	0.464404
APOBEC3C	3.81973	0.706437	0.456551
HEXDC	3.80856	0.613955	0.440487
CARD9	3.79071	0.604871	0.260562
AMDHD2	3.78702	0.751539	0.39309
DNAJC4	3.74229	0.748183	0.603178
AMIGO2	3.73735	0.653547	0.561785
MACROD1	3.73227	0.625184	0.708889
PRKCE	3.72157	0.794157	0.683239
LAT2	3.71698	0.64944	0.348814
OXA1L	3.66437	0.732254	0.631326
PLBD2	3.64759	0.56074	0.608252
STAMBPL1	3.6449	0.73443	0.346808
RNASE6	3.62868	0.844178	0.344475
VAT1	3.62131	0.720456	0.506003
ANKRD9	3.55388	0.508592	0.685563
CCHCR1	3.54474	0.673917	0.490166
RNMTL1	3.54235	0.552298	0.0282466
USP35	3.52717	0.568091	0.48248
C11orf31	3.51098	0.703166	0.23041
TLR7	3.5033	0.614415	0.326632
PIK3CD	3.48093	0.726103	0.261686
PLA2G15	3.38065	0.739088	0.377043
KCNJ5	3.36278	0.641099	0.65893
RNF175	3.36186	0.695547	0.371608
ADORA3	3.28233	0.694679	0.294239
NAGLU	3.27536	0.632326	0.433402
SCN1B	3.27393	0.726354	0.56257
HLA-DPA1	3.24553	0.697542	0.551014
HDHD3	3.24504	0.790403	0.510035
MTMR3	3.22346	0.52888	0.68629
OSBPL3	3.20802	0.749452	0.570154
DOCK8	3.20214	0.61408	0.03235
TMEM156	3.19826	0.844151	0.369178
COMTD1	3.18217	0.762027	0.270939
DMXL2	3.16622	0.62186	0.248062
ANKRD35	3.15985	0.403619	0.471
ARHGAP27	3.11844	0.67884	0.194339
NUDT16P1	3.10801	0.82997	0.563187
UNC119	3.10182	0.711115	0.202993
SAMHD1	3.07446	0.577712	0.0106199
WDFY4	3.06912	0.900652	0.541164
WNT5A	3.05749	0.685577	0.560151
FAM78A	3.04772	0.832802	0.475936
FUCA1	3.03677	0.744443	0.323832
PTPRJ	3.02183	0.74013	0.355379
SMARCA5-AS1	3.0182	0.595421	0.736013
PTAFR	3.01304	0.821024	0.407495
TNFSF12	2.93505	0.726078	0.654436
PALD1	2.92876	0.7291	0.584944
VHL	2.92546	0.582689	-0.0710903
KCNE3	2.87786	0.87464	0.455462
DMTN	2.83334	0.520353	0.52755
MAP4K2	2.81838	0.602796	0.472676
TLR1	2.76571	0.56291	0.247689
STAG3L5P-PVRIG2P-PILRB	2.74363	0.637017	0.155772
C16orf86	2.73476	0.544825	0.440415
LINGO3	2.72248	0.74951	0.520891
LGMN	2.71782	0.575549	0.47653
TMEM161A	2.71061	0.717884	0.458162
CLEC7A	2.6964	0.63262	0.371133
SMCR8	2.69481	0.818374	0.476678
TM9SF4	2.69282	0.559106	0.563688
HLA-DRB5	2.68829	0.726676	0.686141
TMC8	2.68019	0.785752	0.561307
HLA-DRB1	2.66474	0.723782	0.572423
ABI1	2.61783	0.53104	0.531535
CD48	2.61036	0.765205	0.534774
CDKN2D	2.59808	0.492122	0.28637
AP1S2	2.57437	0.66772	0.674647
MPG	2.566	0.623006	0.268275
BCAS4	2.56268	0.633277	0.414565
PLAU	2.52892	0.544651	0.452019
RGS1	2.48527	0.658953	0.549043
LAMTOR2	2.47881	0.583203	0.309662
ADAM28	2.46303	0.663225	0.380478
HLA-DPB1	2.45915	0.574355	0.539558
SPNS1	2.45818	0.672251	0.713369
BRMS1	2.45643	0.546451	0.0421984
CAB39	2.44471	0.750787	0.48807
ZNF211	2.43664	0.65315	0.531245
CUL7	2.34724	0.572174	0.207274
DERA	2.32197	0.64391	0.32137
DAGLB	2.30427	0.700477	0.507557
SLC26A11	2.29832	0.790647	0.476091
POLRMT	2.29802	0.700355	0.677268
FAM102B	2.29801	0.667657	0.200892
ZNF345	2.29325	0.62789	0.31626
SNORA44	2.25863	0.717708	0.396728
SREBF1	2.20264	0.550296	0.615698
ZNF585A	2.18737	0.677599	0.374734
A2M	2.17377	0.610654	0.380335
GPR34	2.17216	0.508689	0.077976
CADM3	2.14171	0.61028	0.470071
NFKBIE	2.11089	0.626173	0.226195
SNORD17	2.08516	0.454453	0.164075
ATP6V0C	2.0482	0.657107	0.408246
HIST1H4H	2.0476	0.619147	0.350429
ALKBH7	2.04375	0.693214	0.539416
RPP21	2.02884	0.6121	0.240994
NEU3	2.02597	0.788188	0.445199
FGD2	2.01625	0.537753	0.0503945
TMEM187	1.95484	0.576681	0.33345
SLC46A3	1.94585	0.674139	0.47636
D2HGDH	1.94553	0.55175	0.624056
PDGFC	1.93786	0.565745	0.686001
SIGIRR	1.9373	0.565024	0.603032
TBC1D22B	1.93642	0.430413	-0.00842961
DHX58	1.92729	0.517335	0.554273
GNPDA1	1.87822	0.817263	0.253862
DHRS1	1.87231	0.487266	0.58824
DCAF15	1.83859	0.570331	0.554396
GTF3C2	1.83503	0.47048	0.496445
GCC1	1.82938	0.707128	0.391303
COL8A2	1.81693	0.645009	0.607898
C19orf38	1.79901	0.686729	0.416088
BSCL2	1.75414	0.494055	0.340366
KIF16B	1.73519	0.714167	0.62917
USF1	1.72754	0.678997	0.196491
ZKSCAN3	1.72049	0.535484	0.191348
FBXO30	1.66606	0.737034	0.54133
ORAI3	1.65516	0.571848	0.255825
VCPIP1	1.65463	0.617852	0.402771
MAPKAPK3	1.65042	0.648663	0.506843
ABCC10	1.60742	0.482288	0.00893281
LOC374443	1.60535	0.264107	0.0305234
TBC1D22A	1.56973	0.810033	0.581641
ZDHHC12	1.5683	0.601572	0.149701
PI4KB	1.5595	0.644536	0.52895
ME3	1.53272	0.486766	0.543352
FAM149A	1.53071	0.564877	0.525776
GALNT15	1.51909	0.485551	0.570283
DFNA5	1.5154	0.612745	0.457806
C6orf62	1.51033	0.588805	0.204841
LPCAT2	1.48279	0.441319	0.057502
ABCA1	1.47942	0.643228	0.592413
KCTD13	1.47852	0.546047	0.791144
SGPP1	1.4737	0.532574	0.600453
RIPK2	1.45756	0.416269	0.574291
EXOC8	1.41316	0.659749	0.386418
HNRNPUL2-BSCL2	1.38208	0.703387	0.590707
GNAI2	1.34462	0.475883	0.604384
IL17RA	1.33799	0.463328	0.0862268
SH2D3C	1.31839	0.473803	0.225162
ZBTB17	1.30001	0.626545	0.471615
JPH2	1.29859	0.452742	0.661502
CHIT1	1.29532	0.669446	0.564206
FMNL3	1.26807	0.598118	0.433293
SNORD115-32	1.25937	0.453984	0.132021
EEFSEC	1.24187	0.555966	0.472585
INHBB	1.23355	0.321541	0.121294
RNF121	1.23212	0.250466	-0.205682
AOAH	1.23042	0.723761	0.572718
BAG6	1.2126	0.619655	0.600838
LIMD2	1.21224	0.840929	0.39703
AMPD2	1.21224	0.445724	0.668441
TRIM34	1.19152	0.646506	0.227404
FAM13A	1.11901	0.367876	-0.0507491
PAX8-AS1	1.11873	0.65066	0.312563
KIF21B	1.11652	0.418197	0.402264
DHRS4	1.1164	0.524921	0.302556
PCDH15	1.09826	0.524807	0.459444
LYPLA2	1.09336	0.559305	0.239369
TRIM26	1.09177	0.653838	0.302205
C19orf60	1.08912	0.704943	0.463636
RANGRF	1.08701	0.399292	0.274191
TERC	1.03368	0.600319	0.380323
HPS1	1.02368	0.680843	0.494095
SH3BGRL	1.02116	0.500557	0.568899
TMED8	0.994927	0.440093	0.481448
RPPH1	0.978439	0.439655	0.123354
RAB5C	0.969735	0.437853	0.446444
EBI3	0.953491	0.487803	0.307904
ATF6B	0.951435	0.568947	0.636929
WDR13	0.950965	0.444557	0.551285
CAMTA1	0.942607	0.544421	0.339502
GSTT1	0.909219	0.34855	0.490151
MFSD3	0.90377	0.4222	0.298324
LASP1	0.892173	0.613489	0.264707
HLA-DOA	0.877601	0.518765	0.622198
L3HYPDH	0.876736	0.440326	0.448067
RALY	0.860441	0.521658	0.300299
ANKDD1A	0.842735	0.467316	0.322819
LINC01003	0.799698	0.501712	0.659992
NPR2	0.786155	0.357149	0.393905
STARD7-AS1	0.726781	0.402008	0.487996
ITGAM	0.71796	0.859849	0.359206
RNF31	0.71202	0.520683	0.152156
MRPS36	0.709612	0.492067	0.0208069
SLC27A3	0.701556	0.404652	0.312534
NMRK1	0.689187	0.523589	-0.048788
PSMG3	0.687309	0.399333	-0.201913
PSMG2	0.66357	0.446687	0.0221035
ACAD10	0.659641	0.311171	-0.0347877
MEF2C	0.659012	0.572415	0.421462
IL16	0.637047	0.752736	0.555954
SNTG1	0.631148	0.561454	0.281046
ARHGAP26	0.585495	0.462155	0.255997
C5orf38	0.576171	0.426955	0.661573
OTUD5	0.51902	0.349131	0.384269
MTHFD1	0.505436	-0.100044	-0.0230001
APEX1	0.491034	0.388382	0.301587
PTTG1IP	0.475449	0.320154	0.12305
PDCD4	0.45994	0.375439	0.360305
CATSPER2P1	0.459299	0.195568	0.0756781
SPATC1L	0.445697	0.257612	0.489539
CYGB	0.434141	0.505958	0.138855
CISD3	0.418801	0.425126	0.0803416
SMPD2	0.401874	0.293589	0.0113667
C22orf29	0.381424	0.40652	-0.0985536
SNHG9	0.368763	0.442375	0.273394
THNSL2	0.351605	0.380395	0.389579
HLA-DQB1	0.344041	0.561839	0.459777
UBA7	0.343058	0.69477	0.425506
TAL1	0.339266	0.380439	-0.0555999
ST6GAL1	0.338862	0.371711	0.473861
KANSL1-AS1	0.326424	0.263483	0.474497
ADNP2	0.304482	0.324527	0.303042
SOX18	0.299871	0.385175	0.50649
TMEM220	0.298441	0.386051	0.454685
PRAM1	0.288242	0.792131	0.52797
SOD3	0.252162	0.339033	0.462874
CLP1	0.251112	0.405239	-0.0222371
ANKRD13D	0.227709	0.62962	0.155526
LOC100996255	0.223527	0.473854	0.448773
HOXC8	0.206924	0.416523	0.281987
FAM127B	0.197476	0.498308	0.595354
SCARNA16	0.153315	0.237311	-0.110857
LINC01094	0.147591	0.208493	0.619286
CFL1	0.143632	0.15464	0.148806
PPP1R7	0.132407	0.365194	-0.0677293
SNORA11B	0.103597	0.389466	0.123595
C8orf58	0.100965	0.0598155	-0.0835149
