# Supplementary material for: RNAseq Analyses Identify Tumor Necrosis Factor-Mediated Inflammation as a Major Abnormality in ALS Spinal Cord
Source: PLoS One. 2016 Aug 3;11(8):e0160520. doi: 10.1371/journal.pone.0160520 (PMC4972368; doi:10.1371/journal.pone.0160520)
Supplement: S13 Table — (XLSX) [file pone.0160520.s022.xlsx]

## Sheet: Supplementary Table 13
Supplementary Table 13: qPCR results for TNFAIP2 expression in both motor neuron groups
Samples	14.3.3.Z CNRQ	CYC1 CNRQ	TNFAIP2 CNRQ	TNFAIP2 expression fold change in TNFAIP2 vs. EV samples
TNFAIP2	1.03883	0.962617	96.457	389.292
EV	1.16607	0.857579	0.247776
