# Supplementary material for: RNAseq Analyses Identify Tumor Necrosis Factor-Mediated Inflammation as a Major Abnormality in ALS Spinal Cord
Source: PLoS One. 2016 Aug 3;11(8):e0160520. doi: 10.1371/journal.pone.0160520 (PMC4972368; doi:10.1371/journal.pone.0160520)
Supplement: S14 Table — (XLS) [file pone.0160520.s023.xls]

## Sheet: Supplementary Table 14.csv
Supplementary Table 14: All Samples' log-transformed FPKM values for select genes
gene_id	CTL6	CTL8	CTL16	CTL22	CTL23	CTL24	CTL25	CTL27	ALS1	ALS2	ALS3	ALS4	ALS9	ALS10	ALS14
FAM133DP	0.0050124	1.92798	0.632103	2.79102	1.06247	2.624	1.61045	2.70626	1.13786	2.16162	1.40846	1.14435	1.62156	2.26984	1.23179
MIR1248	0.00577959	0.0021139	0.000922796	5.5897	7.28383	7.46948	7.5027	0.000330724	0.103112	0.00710813	4.07492	9.41339	0.129489	0.00210332	5.91354
IL1RL1	0.0298555	4.12901	3.62859	4.63167	0.580294	1.566	1.68997	2.26123	4.40848	3.63201	2.54784	0.644893	3.55729	0.860834	3.29243
HLA-DRB5	0.139256	1.59391	NA	1.2558	1.00095	NA	0.0558796	1.67498	6.08554	2.30081	0.0562568	6.38763	6.90584	5.31926	1.63645
CHRM5	0.230753	3.35908	3.67329	0.319334	2.55847	2.4059	0.436123	3.17971	1.50907	2.92343	0.385707	2.51986	2.28476	0.294186	0.209744
IL6	0.232319	1.41287	3.79331	4.25706	1.73895	1.1897	0.757488	5.25349	0.508206	1.85732	1.04646	1.82835	1.53914	0.687327	2.28956
SPATC1L	0.267173	1.45999	1.64501	2.02272	1.4944	1.37189	1.57177	1.79576	1.62563	1.5752	2.24466	1.98292	1.76674	2.06984	1.9712
XIST	0.277221	6.82652	6.82709	0.200571	6.58008	0.162817	0.201286	6.75601	0.105723	0.133523	6.27633	0.105629	6.37724	7.00565	0.0695558
S100A3	0.278785	0.941314	3.4401	1.78673	0.792062	0.920869	0.308211	2.65895	0.660356	1.33677	1.63627	2.58499	2.41743	1.49199	1.84154
DES	0.285807	1.65078	1.73502	3.06758	1.75933	2.99598	0.565437	2.40587	1.20915	2.49892	1.962	0.981134	1.79049	1.19638	2.72097
GPRC5A	0.414695	1.64566	3.34471	3.95165	2.18406	1.69478	0.43897	3.06311	0.951308	2.20806	0.37974	0.721009	0.901685	0.832909	1.19149
FCGR1C	0.460693	2.02965	1.10879	2.032	0.495406	2.74984	0.935614	2.49488	1.09085	0.771577	2.21368	1.59675	2.61234	2.18131	2.06676
H19	0.472597	0.98085	0.779788	5.77898	3.33548	3.32327	1.44982	3.58706	3.29173	3.14065	0.794786	1.80404	1.11842	3.23852	0.390587
TREM1	0.47763	0.731075	1.73666	3.35491	0.985798	1.24442	0.865954	1.91285	2.32392	2.83094	0.811864	1.25341	1.88295	0.646069	1.98565
ATE1-AS1	0.493788	2.61041	2.55563	1.42403	2.04901	1.86231	2.45819	1.84466	2.95576	1.17565	1.85059	1.16824	0.157815	2.04584	2.29673
LTF	0.507599	0.969577	6.13329	4.46143	3.9296	3.32966	2.81978	5.23567	3.78333	1.36297	0.620487	5.39572	5.36619	5.16849	4.76545
F8A1	0.560939	2.10404	1.63908	1.78627	1.18779	1.60683	2.0828	1.6532	2.05821	1.00026	2.46826	2.06102	2.04877	1.78396	1.48637
SFN	0.612644	1.70438	5.9017	2.11432	0.321421	0.74075	0.317989	3.15976	1.84589	1.52221	0.445704	1.38669	3.48117	0.833459	3.75679
PLAC8	0.629491	1.7912	0.434171	1.97758	0.990413	2.36149	1.75883	3.07885	1.44757	1.39323	1.77113	1.09179	1.62256	1.71948	1.24517
GPR4	0.630888	1.53898	2.49463	2.48133	0.907092	1.48509	0.965746	2.17686	1.67982	2.66286	1.34527	1.44932	1.75783	1.34833	1.64121
HOXC9	0.632548	0.991555	2.50934	1.92979	1.27811	2.83154	1.36346	2.16356	2.96134	2.88835	1.22467	2.30629	1.39897	0.534754	1.7313
OSM	0.651735	1.02467	2.02295	2.28613	1.24596	1.37701	1.34178	2.42344	2.37557	1.76885	0.988164	2.9598	3.38865	1.2148	2.58341
PI15	0.651787	2.63814	4.00171	5.56796	1.74069	1.06123	1.04268	2.64214	1.11925	3.9922	1.75272	0.749151	2.74869	1.9732	2.76525
MEDAG	0.664433	2.47011	3.26411	6.0754	4.05572	3.2526	0.663602	5.12911	0.93577	3.5821	0.700173	1.58485	1.76783	1.32523	2.39582
GRHL3	0.695377	2.02908	4.53774	1.71456	1.2022	1.11725	0.873583	2.8013	1.25254	2.83633	1.14426	1.63049	4.0214	1.26948	3.53042
LOC101927931	0.71755	1.79427	0.145243	1.00966	NA	1.72331	0.519808	0.812348	2.45579	1.93931	2.24309	1.6096	1.86417	1.6094	2.24429
SECTM1	0.720113	0.943239	1.67999	2.33285	0.68504	1.02468	0.440378	1.58647	3.33017	2.45529	0.916907	0.891111	2.85861	0.716093	2.5287
CISH	0.720301	1.83445	2.27976	1.75295	0.817807	1.69972	0.783643	1.94999	1.80937	2.37533	0.744532	1.02293	2.67252	1.0062	2.97187
HP	0.753137	3.36445	4.21853	6.15477	4.23474	5.82966	4.17568	7.26396	2.44581	6.88589	3.06993	2.24666	3.31228	1.60106	2.57516
CDCP1	0.806331	1.3467	1.86351	2.69748	0.649147	1.00277	0.839661	1.71009	2.54208	1.81136	0.787208	1.68139	2.43884	1.11823	2.1481
ACTG2	0.807216	1.16287	2.39145	4.05917	2.18935	2.90463	0.631872	2.42769	0.700844	2.70607	2.51664	1.38268	2.01707	2.17752	3.33548
UQCRBP1	0.852425	1.74178	2.16633	1.92182	1.27606	0.998371	0.919556	1.87622	1.59418	1.71591	1.09111	1.04848	0.819164	1.62122	1.44546
LILRB3	0.859278	1.02856	1.61993	2.81379	0.763911	1.28563	0.842766	1.54363	3.05895	2.21521	1.48913	1.73477	2.93431	1.84588	2.76388
LOC729737	0.872898	1.86613	1.82301	1.91011	0.798789	1.04763	0.83113	1.51124	1.91003	1.61036	1.71161	0.86445	2.04874	1.35808	0.935261
OTOS	0.874354	2.45991	1.20769	0.453003	0.440161	2.78386	0.871436	0.709227	2.10523	2.10184	1.66413	1.92346	1.15147	2.32273	1.66666
STC1	0.885134	2.21632	3.32465	6.70249	3.13787	2.88435	0.818668	4.60958	2.3528	4.17238	1.53079	0.993324	0.689449	0.82229	1.8678
VGF	0.90037	0.970204	1.63823	4.62405	0.716008	1.12353	1.19469	1.80615	4.67361	1.45613	2.56142	1.91465	3.55697	1.21295	2.24076
ADAMTSL4	0.909163	1.62189	2.24329	3.23229	1.42568	1.21511	1.06662	1.92471	2.13821	2.59895	0.965589	1.15933	2.16817	1.63673	1.74201
HOXC10	0.916171	1.81512	2.92071	1.80974	0.913095	2.46122	1.40961	2.15606	3.67188	3.36945	1.06748	1.91052	1.62407	0.615664	2.05383
OSCAR	0.922394	1.5845	0.996226	1.69868	1.09488	1.3029	1.16251	1.62075	2.50661	1.63655	1.90109	1.91135	3.49205	1.86752	2.19088
LINC01176	0.937213	1.63863	1.70968	1.30714	1.65273	1.16446	1.11622	0.913151	1.7532	1.60592	1.52521	1.55303	1.71313	1.44744	1.59092
JPH2	0.937321	1.12998	1.30004	1.76465	0.904334	1.1172	0.7912	1.95583	1.25288	2.04587	1.92634	2.21727	3.59726	1.98212	2.20236
OCLM	0.951071	1.62387	1.18836	1.70455	0.483463	0.853247	1.53103	1.36653	1.88447	2.20071	1.24382	0.636364	1.59642	2.01371	1.61669
IGF2BP2	0.95192	1.53389	1.71135	3.00566	1.89975	1.4184	1.25834	1.71358	1.40214	1.72125	1.04086	1.15548	1.61127	1.89493	1.41534
EMR2	0.956101	1.83143	1.46822	2.6439	0.688239	1.28062	0.743761	1.83791	2.19507	1.67281	1.52613	0.89308	3.14866	1.26313	2.40337
FGFBP2	0.958327	2.26681	0.605875	3.69923	5.36946	4.0418	2.78626	2.99196	1.17291	1.49701	1.03404	1.30622	1.96364	2.59183	1.20981
OXTR	0.973164	2.13091	2.01208	2.02661	0.87572	1.43934	1.06506	1.44809	4.07399	1.65062	2.50302	1.13056	1.24906	2.23046	0.599031
SIRPB2	0.97793	1.77076	1.50273	2.42083	0.710415	1.4259	1.08405	1.61812	2.98321	1.66488	1.637	2.07907	2.35824	1.62379	2.1541
C5AR2	0.985616	0.707739	0.643946	4.07471	1.70036	2.44015	1.41872	2.06634	2.79768	4.01648	1.00851	1.6214	2.83387	1.41589	1.62848
HIST1H2BM	0.996774	1.31044	1.17951	4.65537	3.73338	1.74522	1.67299	3.16422	1.61084	4.60831	1.95949	2.37718	3.01873	2.33087	2.01542
TCTEX1D4	1.00221	1.70999	2.75189	2.03714	0.548651	1.89746	0.593946	2.2632	1.90644	2.47059	0.909262	1.01676	2.92292	1.33172	1.89801
APOL4	1.00689	2.60893	2.69447	2.36031	1.47232	2.36131	1.20733	2.2418	1.13217	2.39552	1.48438	2.19298	2.43869	0.662144	2.27662
CLEC9A	1.01011	2.06296	0.525491	0.788229	1.98843	2.98123	2.79209	1.46722	0.902604	0.831592	1.23191	1.82028	1.78587	1.75861	1.4894
PSTPIP2	1.01811	1.88352	0.997112	1.96801	1.36022	1.9377	1.23209	2.27324	2.02394	2.12222	1.12545	1.15749	2.02837	1.47121	1.90102
HIST2H2BC	1.02911	2.27133	1.87849	2.15547	2.47298	1.13365	2.19172	1.94297	3.34993	3.08318	1.85559	1.99949	2.28602	2.03186	1.44718
ITGB3	1.02923	1.6121	3.03233	3.90126	1.19088	2.01576	0.909027	2.24598	2.67652	1.9973	1.69402	2.01872	2.86005	1.83377	2.21313
FABP6	1.03496	1.13181	1.22246	0.919446	1.81551	1.15457	2.25102	1.76214	1.10377	1.82778	2.13168	1.62965	0.960083	1.70442	1.15423
LOC100129083	1.03549	2.81288	2.38951	3.17116	0.965483	1.31507	0.97169	1.49345	3.81174	1.64119	2.29927	1.93341	2.24758	1.19029	1.17957
SAP25	1.03773	1.33805	2.01429	2.41175	1.48564	1.45002	2.06047	1.65334	2.85569	2.3952	1.39696	1.43078	1.34668	1.95072	2.055
SLED1	1.04886	1.75493	1.78149	3.53728	1.31988	1.4483	1.51248	1.411	2.67919	2.5996	1.45148	1.8324	2.87926	1.70001	2.06598
THBD	1.06181	2.36424	3.73948	4.8565	2.18707	2.6382	1.32645	3.59844	2.25566	3.28043	1.02478	2.56897	4.03859	1.86416	3.98098
LOC145474	1.06874	1.37177	1.65748	2.35848	1.9327	1.42929	0.943409	1.78772	1.71252	2.29994	1.07769	1.19673	2.03571	1.97439	1.70699
ANGPTL7	1.07061	2.31167	0.618881	2.84035	3.80753	2.91082	1.87202	2.48094	0.708793	0.708989	0.958246	1.90185	2.26294	2.3304	0.397463
ZDHHC11	1.08118	1.17483	1.24694	1.06143	1.60093	1.33158	1.44036	2.04185	2.09733	1.75976	1.78659	1.80781	1.16819	1.66701	1.69783
NFKBID	1.09638	0.900935	1.59732	1.87858	1.78049	1.67851	1.12951	1.86881	2.11292	1.98981	1.08582	1.88989	1.50577	1.32062	1.21532
LINC01057	1.10098	1.80872	2.00305	1.52166	1.4536	1.64002	1.34494	1.86397	1.6763	1.63592	1.52198	1.76724	1.81252	1.83491	1.94378
CCDC122	1.10792	1.99308	1.70489	2.27108	2.0126	1.54652	1.86647	1.50438	1.0843	1.74499	0.789597	1.57907	1.15244	1.95592	1.21684
TMEM154	1.11121	1.10859	0.733638	2.38229	1.7221	1.79433	1.19655	1.82612	1.33663	1.65186	1.05638	1.75816	1.67478	1.1126	1.26114
HIST1H2BL	1.11631	1.25763	1.17138	4.42777	3.03038	2.26887	2.35333	3.03539	2.11303	3.98106	1.73435	2.58584	2.62188	1.73026	0.975651
LOC101928812	1.13541	2.0705	0.527323	0.611024	1.62119	0.631449	1.58678	0.541565	1.2355	1.21409	1.90663	1.95364	0.573192	1.69474	2.2792
FCGR1B	1.1378	2.61679	0.940864	1.66932	0.855771	2.77823	1.3676	2.50653	1.44581	0.597727	2.50374	1.74152	2.36396	2.15567	1.81681
TNFSF8	1.13976	0.959174	0.851223	1.6544	1.00612	1.6107	1.01366	1.86322	2.41611	1.71707	1.09523	1.86347	1.85052	0.953648	1.34634
CCL14	1.14118	2.13991	0.907808	3.95528	3.99329	4.52869	1.55618	4.39687	1.23682	3.86182	1.30157	1.38262	0.511738	0.964821	1.89659
CDKN2A	1.14341	1.5093	1.77858	1.84029	2.08472	1.59947	1.59382	1.70878	1.95925	1.23277	1.64201	1.5537	1.97591	2.2508	1.5182
KRT18	1.14606	1.781	1.34943	3.38861	2.01411	2.07243	1.0728	2.57048	1.63258	2.07421	1.71327	0.871386	1.43521	1.13764	1.00017
BEST3	1.1562	1.75193	1.82487	1.5109	1.22215	1.58263	1.47913	2.19462	2.40065	1.65216	1.56197	1.72667	2.65833	1.57735	2.41499
CCL19	1.15664	1.37226	3.23004	2.12729	3.30262	3.30862	0.962627	3.12001	NA	4.08836	1.46135	0.648544	1.76228	1.50741	3.06857
GTF2IP1	1.16135	1.25494	1.00228	0.209932	2.12237	1.87637	2.44889	1.61334	1.01116	1.2917	0.0603342	2.32928	0.852982	2.5818	1.78287
LINC00152	1.1644	1.42629	0.695239	3.10245	2.27754	2.34792	1.88423	3.25743	1.4978	2.21938	2.00745	1.97245	1.75741	1.57305	2.14216
BRE-AS1	1.1686	1.38517	1.67809	2.51489	1.79401	1.75025	0.65731	2.23199	2.17801	2.10495	0.479255	2.54024	1.81425	0.678578	2.27432
LINC00174	1.16955	1.69215	2.37878	1.80148	1.13987	1.56111	1.39959	1.60304	1.89259	2.65969	1.23218	1.30657	2.10882	1.52795	1.83016
PDIA5	1.17215	1.84863	1.88172	3.06141	2.0503	2.23083	1.01625	2.26267	0.844737	2.09397	1.10857	1.27322	1.72419	1.1408	1.65041
RBP4	1.17519	2.53797	0.869905	3.09029	2.1919	3.46255	1.10094	2.49357	2.45208	2.47061	0.586533	1.60099	1.39653	1.88109	0.726794
PAQR5	1.18498	1.72708	1.63903	3.84631	2.32745	2.86179	1.5804	2.40259	1.36363	3.12465	1.43174	1.15231	0.958472	2.20289	0.917226
UNC13D	1.19082	1.8649	1.70359	2.18403	1.2337	1.31661	1.34133	1.63865	2.80229	1.7531	1.85367	1.77149	1.97064	1.68028	1.9233
CD226	1.19154	1.84298	1.27104	1.50196	1.14156	1.16384	1.34412	1.68422	2.10039	2.33015	1.20484	1.66916	3.36299	1.55741	2.75041
NR4A3	1.19228	1.34181	3.02523	3.99064	2.91288	1.6888	1.30152	3.11829	2.70037	2.60214	1.66976	2.54848	2.85316	1.22611	2.37124
LOXL2	1.20313	2.10141	3.17164	3.58076	1.32349	1.23556	1.2874	2.5563	2.58124	2.12269	1.90949	1.73335	3.10888	1.62766	2.55561
EPHA2	1.20331	2.2927	2.36822	2.21452	1.78964	2.14314	1.02463	2.60261	1.85111	2.4169	1.33081	2.11824	3.18001	2.0391	2.6543
C19orf38	1.20341	1.97167	1.21392	1.83608	1.14982	1.98048	1.82237	1.07414	2.47121	1.89883	2.18645	1.84482	2.40426	1.02489	1.59333
FCGR2C	1.20402	1.50591	1.63145	3.44827	2.28503	2.66387	1.29395	2.35648	3.77702	1.38267	1.31521	2.39414	2.66237	2.74378	2.84031
CHRNE	1.2081	1.24756	1.8574	1.53435	1.42568	0.930201	1.5862	1.24012	1.40287	1.81441	1.82663	1.7463	1.88479	1.55241	2.1204
SLC16A6	1.20897	1.98279	1.75171	4.57248	1.60214	1.636	1.71318	2.52952	1.84965	2.19219	1.39872	1.85321	2.31369	1.44112	1.40745
SLC7A8	1.21518	1.38188	1.58318	3.62939	1.77118	1.81192	1.40241	2.91498	2.32886	3.30724	1.51168	1.84915	1.93795	1.47835	1.83413
RNASE2	1.21555	3.50691	1.94538	4.61958	1.09343	3.49231	2.62285	5.04941	2.806	2.10268	2.62034	2.3322	3.03764	1.6817	2.21515
RELB	1.21579	1.24697	2.07945	2.2375	1.39248	1.40639	1.04744	1.87281	2.06921	1.98408	1.34344	1.56865	2.75474	1.41832	2.6814
MALL	1.21827	2.09754	2.56072	2.42996	2.60415	1.95341	0.896031	2.58004	1.21672	2.7237	1.6938	1.89034	1.9597	1.70194	2.63509
ADRA2C	1.21865	1.6888	1.86184	1.89283	1.49316	1.56273	1.3056	2.53149	2.60421	1.73137	1.31362	1.43778	2.28952	1.18321	2.55114
PALM2-AKAP2	1.22079	0.514487	1.87907	1.75486	1.9628	0.74164	1.25568	1.91643	1.26069	1.80386	2.06094	1.74649	1.86968	1.46506	1.29977
WFDC2	1.22178	1.3672	0.557447	2.79892	2.08738	1.8221	1.93352	2.2347	0.943748	3.91595	1.3148	1.68707	1.39118	0.999868	1.27476
VNN2	1.22437	1.87378	0.826332	3.5293	2.08978	2.18814	1.42039	2.52063	2.25613	2.66029	1.75159	1.94063	2.57053	1.36555	1.30995
IL1B	1.22601	2.80268	3.34382	2.12692	0.996808	2.70071	1.58237	3.27874	2.21473	0.526032	0.652937	2.39695	2.65073	2.08095	3.80509
MDFI	1.23195	1.51681	1.39162	2.03681	2.81008	2.44546	1.27061	1.97422	1.37597	1.74989	1.11028	1.39503	1.75913	1.63876	1.36187
CNN1	1.23372	2.19481	2.1328	2.73535	2.66144	3.19421	1.13754	2.53389	0.975756	2.72377	2.54316	1.8095	2.34922	2.20533	3.74442
LINC00260	1.24008	1.79847	2.57184	1.81744	1.01303	1.44248	1.48709	1.54252	2.23673	2.29298	1.28246	1.78993	1.69169	1.94375	2.15314
MMRN1	1.24154	2.77944	1.40777	3.33593	2.28856	2.62614	3.20644	2.8091	2.02094	2.94899	0.782965	1.32468	1.04171	1.01295	0.971092
LINC00601	1.244	1.63538	2.04971	1.0526	1.04907	0.915877	0.925197	1.79984	1.55325	1.47994	1.35459	1.73676	1.8654	1.94212	1.75372
C8orf44-SGK3	1.24606	0.339816	0.736336	2.57068	1.98471	2.18556	1.46725	1.70721	1.25106	2.59277	1.103	1.59973	0.552329	2.23804	1.4837
PGF	1.24793	1.78159	2.32759	2.08927	1.96368	2.60264	1.29888	1.43774	1.16507	1.85106	2.03381	1.36881	1.77486	1.47698	1.43039
ERAP2	1.25157	2.42474	2.16558	3.62741	1.51053	2.86588	2.41722	3.57084	2.61695	1.24793	2.1301	2.70854	2.62511	2.63188	2.71297
NEURL1B	1.25458	1.4759	2.04451	2.38375	1.88495	1.85897	1.35274	1.38842	1.48023	2.47022	1.80283	1.58988	1.6922	1.76153	1.66482
TNFRSF10D	1.25485	1.91402	2.52386	2.7619	1.28993	1.86311	1.09802	2.0277	2.90368	1.93974	1.12519	1.31725	1.42687	1.20175	1.82922
PTPN22	1.26168	0.795617	1.19423	2.47239	1.79335	1.69266	0.9695	2.14124	2.27625	2.00742	1.03854	1.9129	2.0447	1.10295	1.69087
FLJ46906	1.26954	1.60507	0.883482	1.93899	1.76587	1.11609	1.8432	0.962945	2.90284	1.95191	1.81939	1.83378	1.14675	1.48377	1.6177
RASL10A	1.27033	1.58525	1.6282	1.40994	2.46614	1.43649	2.38841	3.31438	1.77536	2.55501	1.40279	2.42295	2.85575	1.47059	3.6159
JHDM1D-AS1	1.27639	1.43177	1.87834	2.06396	1.69412	1.66347	1.84139	1.96899	0.825209	1.63693	1.49127	1.53033	1.18508	1.58537	1.58441
SVEP1	1.27879	1.84394	2.13766	3.07666	2.2316	2.74471	1.37922	3.47515	0.661252	3.02198	1.79085	1.06519	1.29464	1.62881	1.40457
MUC1	1.27917	1.49804	1.5073	2.32074	1.68256	1.89918	0.707296	2.04093	1.50571	2.48474	1.40449	1.68425	1.95748	1.43118	1.799
ALDH3B1	1.28185	2.09088	1.18768	3.32584	1.774	2.35752	1.91193	2.26042	2.81047	1.92059	2.12596	2.40463	2.65212	2.124	2.58273
PILRB	1.29623	1.67488	1.17835	1.86682	1.63363	2.21896	1.38958	2.17979	2.9266	0.915096	2.22207	2.30596	1.29836	0.591987	0.798878
JAK3	1.29784	3.0434	2.68735	2.66427	1.26775	2.10723	1.25203	2.8927	3.13068	2.64104	2.22077	1.43061	3.57664	2.5729	2.86508
RNASEK-C17orf49	1.30074	1.30325	2.41696	1.86982	1.95341	2.87064	1.42674	2.46951	2.01595	2.08347	1.68705	7.07e-05	2.27185	1.37313	1.64147
B3GNT7	1.30519	1.23458	0.943829	0.993321	1.93046	1.43872	1.59544	1.52444	1.73968	1.29333	1.68386	1.91437	1.88023	1.5931	1.88554
CXorf21	1.30571	1.41783	0.838245	2.32233	1.38867	1.80646	1.29919	1.95021	2.22566	1.91035	1.59038	2.039	1.9615	1.52683	1.89201
HIST1H4L	1.3059	1.8636	1.30289	3.29724	1.6913	1.15898	1.0321	1.21668	4.18275	2.78881	0.572229	2.14979	1.71651	1.35885	1.8088
LOC100134868	1.30624	1.85654	1.90614	1.41133	1.09671	1.84006	1.52532	1.14239	2.10015	1.68267	1.31656	1.77778	1.3162	1.66638	1.54015
TNNC1	1.30805	2.88561	0.0989543	3.26869	3.78567	4.63697	1.53442	2.62042	NA	1.93949	0.707687	0.679785	1.78644	3.12599	0.767904
AGPAT9	1.30841	1.3075	0.722286	1.80346	1.67859	1.60791	1.5685	2.21045	1.77024	2.15191	1.33148	1.78876	2.31403	1.18142	2.62172
UBASH3B	1.31532	1.64249	2.14167	2.62624	1.25205	1.39629	1.55156	1.95762	2.42269	2.10663	1.67329	2.00657	2.35641	1.43845	2.25144
MTRNR2L2	1.31705	1.44413	1.68914	1.73889	2.53368	2.4417	1.94492	3.77722	2.10654	2.78121	1.74039	2.05089	3.26103	1.86448	3.20279
CSTA	1.31889	2.20664	1.62055	3.36076	1.66319	2.73187	0.75577	3.34542	3.41874	2.05653	1.87992	2.75561	3.66587	2.37985	2.98536
PRDM1	1.31965	1.12626	1.81404	2.32994	1.58041	1.37278	1.39169	1.84905	2.47401	2.19626	0.943081	2.20302	2.59129	1.40681	2.10714
FILIP1	1.32007	1.94437	1.72312	2.62412	2.79087	2.40772	2.03085	2.44412	1.20392	2.64322	1.59314	1.18309	1.43346	2.19664	1.6417
SLC51B	1.32193	2.03382	1.81024	1.42341	1.16986	1.76053	1.54663	1.25929	1.34176	1.68371	1.85242	1.61766	1.69045	1.57102	1.4495
MICA	1.32688	2.23529	2.87326	2.35112	2.84844	3.3715	1.82931	2.57677	2.26535	2.5107	2.19206	2.46223	2.7967	2.66901	2.68201
LILRA4	1.33008	1.68819	0.894151	0.586109	1.65684	1.35783	1.90362	0.692524	4.04728	2.09895	2.09223	3.70755	2.36229	1.64679	2.43565
PLAGL1	1.33132	1.8405	2.02614	2.84017	1.86196	1.70561	1.61451	1.82452	1.74389	2.26469	1.37925	1.68448	1.82169	1.7373	1.65232
LOC101926935	1.33189	1.60746	2.03066	0.940676	0.564831	1.62275	1.11225	0.847552	1.7646	1.62304	1.09084	1.29459	1.08733	1.59557	1.68068
CARD9	1.33299	2.04487	1.18644	1.66289	1.01875	1.78447	1.68993	2.27995	2.30761	1.22915	1.76996	1.72636	2.21303	1.97573	1.57614
IGFBP7-AS1	1.33632	1.01831	2.09852	2.92021	1.67659	1.38848	1.13645	2.16072	0.825564	1.30673	1.17827	1.66211	1.40634	2.10813	1.85265
SH2D3C	1.33701	1.92787	1.58112	1.93206	1.13765	1.13227	1.41726	1.70048	1.95653	1.25839	1.71842	1.73411	1.5729	1.63461	1.59888
C19orf33	1.33802	2.99497	1.38288	3.78753	4.39956	5.38709	1.98475	2.38404	0.711725	3.76635	0.560215	0.445017	1.3964	2.66067	0.140086
LENG9	1.3394	1.61238	1.61067	1.90057	1.11509	1.53584	1.11435	1.3941	2.33986	1.87342	1.77649	1.22804	2.07728	0.933417	1.73585
TRPM4	1.34185	1.45632	2.15696	2.18584	1.54338	1.58369	1.47157	1.54679	1.86222	2.10504	1.6885	1.54893	2.33347	1.51101	1.84562
LOC100630923	1.34473	1.62682	1.64	1.453	1.74756	1.63363	0.876039	1.74269	1.7353	0.943392	2.18411	1.89737	1.5637	1.37102	1.51063
CHODL	1.34556	1.86454	1.24971	2.70088	3.20357	3.62048	2.53456	2.44078	1.30711	1.89205	3.56905	0.74572	1.48806	1.6228	0.839323
NOS3	1.34728	2.32872	3.01227	2.54566	1.47385	1.2023	1.2156	2.3904	2.0348	2.60689	1.93534	1.91588	2.90722	1.92984	2.92124
SLC16A8	1.35189	1.78106	1.16792	0.794745	1.85924	1.43259	1.21869	1.39156	2.28876	1.60184	1.91145	1.64054	1.60239	1.52025	1.1921
HIST1H2AI	1.35483	1.29762	1.20736	4.25183	2.96213	2.41248	2.00427	2.51233	2.26115	3.43954	1.62836	2.47935	3.01582	1.80689	1.29371
NRM	1.3549	1.46041	1.78821	2.36896	1.81718	2.19226	1.18284	1.76674	1.72703	1.79768	1.57275	1.9176	1.71914	1.4674	1.97177
KRT10	1.35517	1.39103	1.25513	2.25705	1.28476	1.65719	1.43026	2.14191	1.89486	1.4431	1.63184	1.62759	1.52167	1.69877	1.64679
LMNB1	1.3557	2.37992	2.4053	3.11424	1.5813	2.14787	1.37676	3.10225	2.04266	2.43456	1.38112	1.7855	2.95062	1.74823	3.03543
SLC27A3	1.35844	1.60019	1.46602	2.02715	1.24083	1.93605	1.56386	1.42005	1.37266	1.63457	1.50842	2.09794	1.99367	1.80442	1.77217
ASB16-AS1	1.36131	1.72109	1.06855	1.88088	1.41257	1.43345	2.19512	1.15283	2.15341	1.66738	1.37286	1.7309	1.49985	1.96327	1.6486
GJA4	1.36175	2.46155	3.30456	2.95998	2.03253	2.59299	1.67888	2.92411	2.28167	3.13196	2.47035	2.24982	2.21403	2.02793	2.65169
THOC3	1.36627	1.36887	1.62953	1.87628	1.76373	1.91056	1.77889	2.05092	1.81694	1.50432	1.67884	2.34583	1.08997	1.67904	1.67974
SNHG17	1.36635	1.71179	1.59646	2.49459	1.9339	2.17901	2.13092	2.23097	1.95253	1.53767	2.14959	1.69745	1.43655	1.49227	2.50405
FAM41C	1.3697	2.19646	2.14033	1.59467	1.152	1.95647	1.51846	1.5189	2.64783	2.10417	1.85411	2.2638	1.82063	2.07597	1.70026
LRRC39	1.3698	1.59876	1.40928	2.14924	1.63824	1.62025	1.70099	2.15417	1.80127	1.86776	1.72438	1.84215	1.58979	2.0337	1.95626
FTO-IT1	1.37265	1.71854	2.15197	1.90339	1.22903	1.44252	1.17292	1.93746	1.7925	1.49746	1.59098	1.32066	1.87381	2.08061	1.41388
SDS	1.37321	1.48964	4.40911	5.27564	1.04602	0.887832	1.35037	4.32899	1.74504	1.52125	1.55252	2.1699	3.29501	1.2961	2.79981
PCA3	1.37478	1.71347	1.89629	1.81095	1.06499	0.861007	1.06538	1.68362	2.51768	2.03559	1.44559	1.38459	1.22071	1.83081	1.19954
TICAM2	1.37529	1.90808	1.83569	1.83497	1.09668	1.02059	0.904483	1.86258	1.67058	0.812711	1.72548	1.23721	1.00818	2.29544	1.37111
SLC24A1	1.37573	1.46296	1.62828	1.7032	1.86071	1.457	1.63331	1.50079	1.64893	1.61542	1.71899	1.46474	1.51741	1.60167	1.33877
CNGA3	1.37697	1.75707	2.22455	0.785567	2.46065	1.97197	1.90137	1.15478	0.750473	1.01073	1.7779	2.62349	2.85883	2.98832	2.52944
C19orf18	1.37904	1.45808	0.75024	1.38024	1.59486	1.90345	1.4796	1.64298	0.586771	2.11721	1.84058	1.96823	1.50997	2.08582	2.11143
ITGA4	1.3812	1.28788	1.75967	2.20692	1.90935	2.54101	1.12157	2.88874	1.53729	1.56373	1.87017	1.50399	2.71963	2.23127	2.20548
SP140L	1.38135	1.6331	1.32912	2.67738	1.74421	1.62872	1.45312	2.34116	2.27979	2.04505	1.17169	1.7302	1.84667	1.7806	1.75607
GMIP	1.38609	1.44817	1.24211	2.48713	1.21096	1.6183	1.53274	1.73349	2.63754	1.76666	1.80026	1.99503	2.04951	1.80338	1.70446
C15orf39	1.38866	1.69385	2.21884	2.33206	1.54253	1.51606	1.52529	1.76035	2.3398	2.217	1.66346	1.61544	2.23629	1.7566	2.36448
KCNH1	1.38866	1.3614	3.84443	2.48998	1.38782	1.73447	1.57789	2.62572	1.2327	1.52517	1.49991	1.89128	1.90386	1.48685	2.15455
PMF1-BGLAP	1.38881	0.859069	1.31694	1.42209	1.91247	1.96934	1.30817	2.29148	2.61004	1.22953	1.66232	1.47778	1.60854	2.12436	2.30967
RDH13	1.38968	1.69885	1.20672	2.1358	1.30503	1.76378	1.24895	1.42324	1.98891	2.1341	2.12477	1.2732	1.34378	1.54138	1.65764
WASH3P	1.39023	1.70676	1.63474	2.10167	1.72339	2.32319	1.86996	2.20028	2.23165	2.11007	2.57641	2.09984	1.60605	2.04497	2.1466
ZWILCH	1.39063	1.50534	1.54534	2.03558	1.65414	1.74939	1.51043	1.93241	1.40059	1.53341	1.61639	1.59091	1.74213	1.27105	1.45706
FKBP1AP1	1.39237	1.88332	1.89994	1.80628	1.15414	1.8065	1.13856	1.32898	2.0927	1.63591	1.3001	0.933502	1.51666	1.99483	1.16055
HAP1	1.39239	1.60454	2.1514	2.68816	0.828561	1.77864	1.77444	2.55515	3.96584	1.57135	2.05466	2.48462	2.51254	2.09458	2.68859
TLR8	1.39534	1.55893	0.872212	2.36861	0.931157	1.66423	1.24739	1.60827	2.30261	2.05278	1.55269	2.31401	2.87336	1.32244	2.1902
GDF10	1.39563	2.38256	2.41655	0.898236	2.95126	2.54668	1.90253	0.810503	1.99504	2.11167	1.48904	2.06692	1.38678	1.87663	1.91368
GAS2L3	1.39586	1.96045	1.15296	4.18069	3.91976	3.39261	2.97918	3.29295	1.91379	1.18257	1.2338	2.02668	1.95251	3.42571	1.89453
PRAM1	1.39805	1.57545	0.94616	1.83445	1.72293	1.75462	1.89162	1.84924	2.75788	1.69305	1.82403	2.05217	1.73832	1.93552	2.09883
LOC100996447	1.39866	1.63949	1.36017	1.36086	1.56949	1.76141	1.64016	1.43027	1.24728	1.64375	1.66612	1.70917	1.71487	1.64449	1.53752
KCND1	1.39867	2.35626	2.27264	1.13285	1.03331	1.79953	1.72526	1.37674	2.11937	2.32184	2.22519	1.74855	2.11128	2.10408	1.43097
SGK494	1.39912	1.86238	1.6999	1.69257	1.38497	1.44519	1.47071	1.6894	2.27797	1.85394	1.42236	1.43882	1.45692	1.65042	1.3476
DLEU7	1.40046	0.9218	0.22179	1.31781	1.83686	2.14307	2.25022	1.07233	2.4655	1.19696	1.16089	1.82993	1.72563	1.58627	1.24859
LOC728323	1.40564	1.91357	1.34592	2.40326	2.13923	1.75281	1.60786	2.40586	1.73737	2.203	1.52878	1.82171	1.36407	1.90864	1.40556
CRLF1	1.40817	1.58829	1.58429	2.58768	2.13603	1.77284	1.23058	1.00515	1.30588	1.52376	1.83547	2.35492	2.05396	1.5032	0.466123
LRRC25	1.40823	1.51893	2.11504	2.73099	0.97602	2.01741	1.36385	2.344	3.04469	0.901035	1.93318	1.94682	2.29943	1.65887	2.13161
ARSG	1.41317	1.91983	1.32426	2.78683	2.06878	2.1499	1.77652	1.59406	1.28529	1.89733	1.47995	1.57239	1.61671	1.6262	1.28618
LOC101927667	1.41357	2.48173	2.08174	1.70015	1.58879	1.18656	1.86592	0.727512	1.67483	1.79538	2.25492	2.72062	1.98937	2.13912	1.77632
FOXP4	1.41474	1.44224	1.84408	2.04249	1.8527	1.39814	1.32272	1.66443	2.27934	1.95096	1.56272	1.13914	1.76034	1.60473	1.74386
MME	1.41505	2.57263	0.403403	3.05993	4.62856	3.33521	3.04812	3.13819	0.803037	1.0819	0.892745	1.06442	2.14142	3.08557	1.55258
SUMO1P3	1.41513	1.38941	2.43799	2.9076	1.84959	1.76329	1.44028	2.70774	1.79666	2.75591	0.917782	1.78412	1.70059	2.26729	2.11136
NLRP1	1.41578	1.06359	1.39884	2.22602	2.022	1.82098	1.9336	1.29555	1.72377	2.42358	1.34993	1.71318	1.38504	1.48608	1.30967
MFSD7	1.41703	1.23662	2.14577	1.90874	1.32601	1.49799	1.2804	1.34062	2.14324	1.70176	2.04332	1.93032	2.24758	1.6657	1.85232
RPL23AP64	1.41706	1.80257	2.00985	2.26984	1.85678	1.77187	1.64858	2.04379	2.05871	2.56959	1.78927	1.31298	1.93205	1.91678	1.62467
LOC652276	1.418	1.83002	2.01304	2.04312	1.20863	1.20235	1.33179	1.66481	2.203	1.52071	1.67343	1.42964	1.4956	1.61473	1.5627
RPS16P5	1.41808	1.92511	3.06217	2.80218	2.54961	1.84917	1.28099	2.0943	2.23404	2.87167	1.18544	1.41545	2.06364	1.70536	1.91477
SIGLEC9	1.41841	3.06804	2.28653	2.9829	0.909412	2.26737	1.57841	2.88273	3.64581	2.18047	2.33806	2.42728	3.37605	2.23572	3.05151
FUT8-AS1	1.41917	1.40843	1.329	1.52249	1.91079	1.97103	1.79639	1.5639	1.34344	1.15579	1.75664	1.74192	1.62873	1.88526	1.27542
BMP5	1.41926	1.37265	1.10923	2.14699	3.23229	3.08343	2.20739	2.18754	0.404433	2.50249	0.710327	1.39579	1.10303	1.26235	1.96983
CCL3	1.42109	0.619531	0.404909	1.96758	1.68391	1.98343	1.31151	1.97974	1.12638	0.789865	1.90911	1.77344	1.65753	0.78265	0.44922
DGKA	1.42909	1.70822	1.43391	2.84127	1.59719	1.95475	1.4155	1.87021	2.03726	2.59725	1.40749	1.73665	1.87759	1.42662	1.90224
CCNA2	1.43247	1.46561	1.80757	2.78102	1.28985	1.17492	1.01135	1.5156	2.16814	1.68208	1.2178	1.59081	1.23608	1.80689	1.59838
TMEM51	1.43396	1.36304	1.64283	2.97442	1.37953	1.81436	1.4735	2.41632	2.85392	1.89754	1.58026	2.423	1.8896	1.82096	2.07134
LETM2	1.43556	1.49437	1.38929	1.8382	1.89491	1.50018	1.29028	1.51774	2.15144	1.71832	1.51782	1.72594	1.78225	1.6743	1.3952
HRH1	1.43681	2.17134	4.0917	3.38451	2.70653	2.54096	1.33011	3.48974	2.2952	2.3612	1.3499	1.96417	3.5194	2.00089	3.38257
LDLRAD4-AS1	1.43848	1.91954	1.65293	1.76497	0.908135	1.07684	1.16883	1.19561	2.09379	2.14721	1.85896	0.955071	1.6657	1.50894	0.62273
SETD1B	1.44038	1.42035	1.87897	1.64658	1.37469	1.2095	1.37832	1.39895	2.03099	1.60028	1.58505	1.34526	1.60703	1.71545	1.35359
METTL1	1.44055	1.94871	2.92505	1.68294	0.830637	1.83496	1.50197	2.44229	1.79093	1.09611	1.36408	1.57052	1.70537	1.54015	1.73725
STXBP2	1.44063	1.99779	1.89726	3.03725	0.958483	1.64591	1.68597	2.50852	3.22581	1.99709	1.93989	2.44984	2.67296	1.8878	2.31334
LOC100996251	1.44117	1.84062	1.93672	1.59907	1.67652	1.78793	1.47019	1.311	1.95676	1.87433	1.27467	1.25351	1.57764	1.73335	1.01462
BCL3	1.44194	2.27368	3.90098	3.45856	1.63809	1.60134	1.11466	3.30367	2.82538	2.32992	1.6065	1.91916	2.98867	1.74143	3.27616
WHAMMP2	1.44284	1.68393	1.59598	1.88275	1.52625	1.72113	1.48984	1.91698	1.82691	1.92736	1.53204	1.51007	1.46453	1.83167	1.70341
TYW1B	1.4431	1.4269	1.70654	2.62151	2.31333	1.42735	1.32407	1.42556	1.60974	1.90814	2.25403	1.24023	1.02802	1.82834	0.967287
MAP3K14	1.44394	1.80787	2.11664	1.7474	1.15964	1.96763	1.3953	1.80015	2.2211	1.9643	1.50939	1.65869	2.34259	1.59298	2.49325
SNTG1	1.44465	1.24192	0.775068	1.26575	1.8086	1.83502	1.4717	1.77833	1.97921	1.34541	1.21028	1.90505	1.64568	1.64037	1.68703
AKR1E2	1.44523	1.93525	1.19781	1.61039	1.32611	1.56047	0.812423	1.68009	2.29186	1.59987	1.55373	1.41367	1.79999	1.36296	1.68348
VGLL3	1.44646	1.39063	1.532	3.33694	2.34501	2.11571	1.53863	2.83966	0.690839	2.27187	1.58848	1.22669	1.25669	2.22774	2.0228
ANKRD19P	1.44663	1.74422	1.6282	1.50824	1.15372	1.56071	1.08323	1.8637	2.08094	1.71596	1.4105	1.715	1.09006	1.81672	1.40542
SPATA2L	1.44774	1.73848	1.70242	1.93862	0.950889	0.93627	0.975795	1.5658	2.36593	1.77305	1.25318	1.49734	1.88711	1.52508	1.79567
EBI3	1.45052	2.70632	1.93653	1.72369	1.15494	1.98637	1.76848	2.42501	2.80841	1.97313	2.10073	1.95454	2.55689	2.08152	1.68431
TMEM200C	1.45183	1.62119	2.20548	1.03203	1.3834	1.27622	1.41324	1.23294	2.23933	1.69751	1.53735	1.86204	1.63439	1.6491	2.17286
CASP10	1.45287	1.46678	1.93074	1.8467	1.74455	1.65408	1.45481	1.4294	2.6951	2.08907	1.49732	1.7684	2.10458	1.46514	1.63176
MN1	1.4542	1.37397	1.7182	1.95958	2.81865	2.03674	1.31988	1.64505	1.15317	2.52028	1.98782	1.48313	1.60976	1.78243	1.94469
SLC11A1	1.45817	3.55631	3.59827	5.98792	1.19046	2.75659	2.11808	3.84466	6.31093	5.07068	3.00596	2.87708	5.20596	3.35571	4.90347
TAS2R40	1.45913	2.39799	2.39631	1.00472	1.78606	1.68099	1.38991	1.99291	1.98276	1.66963	1.67755	1.84923	2.1053	2.0772	1.58838
BNC2	1.45939	1.4407	1.35251	3.28075	2.86555	2.90937	1.58081	2.41474	1.87163	2.4759	1.26628	1.86059	1.46037	2.3753	1.42645
ZNF674-AS1	1.45982	1.49002	1.79688	1.33064	1.66522	1.77805	1.70403	1.83171	1.48803	1.36138	1.37367	1.49191	1.44352	1.6966	1.64104
UBAP1L	1.46122	2.03254	1.38854	1.23942	1.22969	1.19569	1.51181	1.66515	1.90932	1.62189	1.94575	1.69618	1.77015	1.73863	1.51082
TMIE	1.46477	2.07222	2.81788	0.924835	0.899	2.23315	2.03824	1.3768	3.45655	1.60668	1.61201	1.96049	2.43564	2.42051	1.45066
TMED7-TICAM2	1.46534	1.12654	1.65041	1.55929	2.00541	2.15683	1.5961	1.66867	2.41438	1.66453	0.623484	1.80014	1.43088	0.000836384	1.35733
PCDHA4	1.46996	1.62347	2.09052	1.30232	1.34101	1.23435	1.29404	1.30163	1.48687	1.61872	1.77682	1.5038	1.58686	1.86057	1.8298
KIAA1524	1.47136	1.37031	1.13721	2.3878	1.89794	1.58521	1.64905	1.70677	1.16908	1.66275	1.39069	1.9367	1.32137	1.46057	1.28043
SH3RF3	1.473	2.0795	2.1232	2.19226	1.23715	1.87476	1.38169	2.16208	2.48686	1.86027	1.41163	1.98479	2.46904	2.13932	2.19738
GNA15	1.4746	1.4213	2.50492	2.95595	1.05042	2.18331	1.30059	3.21165	2.78809	1.79506	1.53841	1.85116	2.17045	1.51528	2.26052
NLRP3	1.47507	1.52913	0.892822	2.41813	1.31132	1.78116	1.7854	1.65935	2.26876	1.81964	1.75821	1.89951	2.10527	1.6359	1.61329
SYTL3	1.47548	1.53036	1.62734	3.36401	1.37815	1.93557	1.61754	1.68305	3.7859	3.88245	1.7319	2.15771	3.42058	1.86378	2.70669
LOC100505716	1.47559	1.68193	1.78726	1.85181	1.6808	1.41646	1.59569	1.58622	1.92775	2.1416	1.50669	1.78091	1.58972	1.60736	1.14819
LOC100288181	1.47593	1.58968	1.44062	0.959224	1.62375	1.6701	1.61957	1.35978	1.79649	1.86751	2.04493	1.95249	1.93293	1.81687	1.29612
LOC101929231	1.47638	1.68736	1.48812	1.31999	2.13685	1.9337	1.84839	1.59208	1.57781	1.65538	1.60879	1.81143	1.82024	1.37565	1.52226
SPATA18	1.47855	1.95793	2.16211	1.74582	1.86392	1.45208	1.54158	1.56216	1.5166	1.27843	1.98426	1.34281	1.90856	1.75311	0.934609
CXCL1	1.48084	2.36442	1.84349	5.15468	1.21921	2.14502	1.10121	2.92218	1.90271	1.9715	0.504126	1.77111	1.77894	1.32463	1.67053
TMEM106A	1.48264	1.76857	1.664	2.70752	1.7188	2.16583	1.89558	2.41641	2.04347	1.64735	1.6204	1.78792	1.61036	1.91143	1.66278
TPM3P9	1.483	1.84854	2.37158	2.40725	1.78442	1.87783	2.06113	2.54279	2.66311	1.71995	1.38846	2.11522	1.47801	1.81469	1.65202
CDC42EP5	1.48524	2.33078	1.75616	3.42465	2.85197	3.00061	2.05471	2.77649	1.40876	3.07781	1.24408	1.52342	2.93383	2.14326	1.95049
TIGD6	1.48586	1.61057	1.14375	1.84289	1.80961	1.86346	1.81509	1.47425	1.30425	1.33986	1.73723	1.63134	1.42873	1.99352	1.4115
SRSF12	1.48593	1.6465	3.06397	2.34848	1.49365	1.74218	1.46076	1.96471	1.99627	2.31697	1.42029	1.82616	2.1475	1.97838	1.98178
HIST1H3B	1.48636	1.62174	0.802151	6.17263	3.38786	0.972501	0.480345	3.17	2.9184	4.62047	2.08439	3.02456	2.71859	1.45051	2.77465
TMEM156	1.48727	1.83992	0.526782	1.48418	1.44495	2.18056	1.77486	1.48271	2.88628	1.13838	1.50279	2.40641	2.3111	1.5067	1.78245
MT1A	1.48784	4.03346	4.23947	4.17574	0.64194	2.12926	2.25503	3.43203	2.60317	4.56716	2.30477	2.48397	3.80007	2.31921	4.20233
SCIMP	1.48785	1.46921	1.18211	1.64615	1.18464	1.50733	1.23309	1.6182	2.92925	1.52395	1.74643	2.15194	1.99235	1.75264	1.85728
SLC2A1-AS1	1.48811	1.92566	1.75676	1.52208	1.80923	1.75405	1.65498	0.899135	1.11491	2.16057	1.76846	1.52018	1.16624	1.56807	1.16081
SUGCT	1.48832	1.29788	1.05198	1.60624	1.81485	1.62061	1.71291	0.909502	1.28263	1.63575	1.51837	1.74369	1.34883	1.67882	1.35761
IFITM10	1.48834	1.01859	0.923088	1.64161	1.57949	1.21938	1.72953	1.62908	1.78136	1.09797	1.90867	2.05772	1.83784	1.86186	1.79719
FAM66B	1.48853	1.17068	1.52482	1.72911	1.16425	0.912201	1.61653	0.988703	1.98712	1.80841	2.21334	1.64389	1.56025	1.61255	0.892753
VIT	1.48935	1.73992	0.0653901	2.61813	2.73907	3.16884	1.81148	1.09971	0.286947	1.80467	1.03688	1.63045	0.94591	2.51879	0.602987
HIST1H2BO	1.49074	1.16709	1.42813	5.2199	3.33437	1.74091	1.08272	2.41812	2.67676	4.10329	1.83178	2.75579	2.71323	1.32354	1.84535
HIST1H4K	1.49441	1.32784	1.95739	2.92796	2.06875	2.03364	1.7357	2.73288	3.23769	3.33393	1.34508	2.73031	2.12437	2.13028	1.00413
FGF7	1.49505	1.98561	1.13699	4.86825	4.03089	4.7996	2.01491	6.05656	0.595395	4.85792	0.869641	1.20877	1.47047	2.25334	1.52769
SNAI2	1.49534	1.81676	1.32159	2.57034	1.80822	2.52873	1.40153	1.96069	0.819118	3.05164	1.52579	1.07622	1.5304	1.50337	2.13544
EPHB4	1.49615	1.97827	2.70355	2.31817	1.77333	1.52805	1.52092	1.79079	1.97995	1.95067	1.74324	1.17484	1.67848	1.61577	1.87911
GPR160	1.49766	2.04376	1.38423	3.24725	1.08247	2.1857	1.2237	2.33568	2.16064	1.8575	1.8501	2.19593	2.36448	1.47817	2.01969
OSGIN1	1.50269	1.65416	1.44127	1.98184	1.4437	1.16049	1.47039	1.87924	2.84718	2.59748	2.03507	1.85248	2.5686	1.55352	3.19815
RFPL1S	1.5027	1.97968	1.17954	0.911328	2.06803	1.32799	2.28404	2.14178	1.4442	1.36134	1.66975	2.0479	1.24561	1.34186	1.76829
GCNT2	1.50321	1.57646	0.9483	2.1552	1.76435	2.02339	1.69144	2.02873	1.89519	1.57876	1.34498	1.47537	0.917457	1.65711	0.866406
LRRK1	1.50611	1.45447	1.14802	1.89062	1.26117	1.69514	1.62173	1.51315	2.34757	1.37557	1.64671	1.8822	1.5046	1.78761	1.23848
BMP8A	1.50624	2.91998	2.61269	2.18148	1.97184	1.74978	2.62198	2.74154	2.30042	2.51338	2.61059	2.48962	1.80454	2.36789	2.72274
DNAH1	1.5082	1.73917	1.83021	1.86542	1.67633	1.59843	1.64797	1.85057	1.85375	1.98844	1.89583	1.68437	1.88515	1.73598	1.48359
NHSL2	1.50827	1.77216	1.43375	2.68643	2.46718	1.95544	1.58134	1.61327	1.30201	2.02462	1.3607	1.34106	1.14678	1.87564	1.10153
PCDHGA8	1.50887	1.84807	2.17997	2.47785	1.94885	1.84771	1.26816	1.86856	2.00895	2.54195	1.71459	1.84372	1.79173	2.23334	1.88475
TMEM212	1.50981	1.92153	2.12026	2.15694	1.87801	1.90951	1.65945	1.44007	1.99247	1.83468	1.55894	1.42973	1.8843	1.87962	1.78604
MSTO1	1.51019	1.87174	2.16457	2.0919	1.69929	1.5643	1.6417	1.82477	1.30505	1.2576	2.14393	1.68006	1.7443	1.51116	1.4846
CCDC73	1.51126	1.63712	1.69355	2.07739	1.48506	1.55085	1.33915	2.10231	1.64415	1.68681	1.9576	1.86491	1.65261	2.06552	2.09084
CHL1-AS1	1.51198	1.7458	2.01541	2.89169	1.58491	1.65655	1.54221	2.20146	1.71788	1.04302	1.42249	1.84842	1.35354	2.30566	2.09583
ZNF728	1.51201	2.15206	0.978067	1.89305	2.14965	1.90072	1.96785	1.50787	0.797938	2.17173	1.32382	1.06998	1.32728	1.78853	1.45649
SORCS1	1.51237	1.57263	2.29433	2.76701	2.63149	1.81408	1.83556	2.17378	2.21214	1.16559	1.29129	1.84593	2.19249	2.55368	1.62172
LOC100132111	1.51239	1.91156	1.36702	1.43912	2.19007	1.89569	1.83291	2.21969	1.55792	1.2008	1.25075	1.21095	1.93311	2.16761	1.80874
GRIK3	1.51512	1.52926	1.58825	1.54133	2.22647	1.32985	2.02412	1.9374	2.2113	1.30796	1.95209	2.10004	2.00226	1.98548	1.8038
CLEC5A	1.51555	2.21166	2.45394	3.08661	1.4254	3.49143	1.81249	3.83607	3.40576	1.61988	2.19978	2.33472	2.69849	2.25345	2.79293
SHE	1.51602	1.884	2.37038	2.60213	2.253	2.2226	1.68823	2.47611	1.6704	2.66288	2.20959	1.54712	1.42456	1.80608	1.90079
ISG20	1.51784	1.77042	2.43245	3.42008	2.20531	2.38377	1.58962	2.80034	2.52144	2.41582	1.1745	1.65966	2.59994	2.0367	2.33031
GAPT	1.51804	1.34449	0.828315	1.72497	1.32227	2.23937	1.83178	2.21139	2.21679	1.30167	1.54736	2.18845	1.41717	1.9208	1.71753
NBEAL2	1.51867	1.49732	1.94944	2.58571	1.58046	1.23955	1.41552	1.61573	2.18412	1.91988	1.63336	1.91761	1.60564	1.48392	1.63273
LINC00278	1.52017	NA	NA	2.27106	NA	1.78369	2.26414	0.144113	2.24235	2.15434	NA	1.94941	NA	NA	1.59122
KIF7	1.52065	1.66106	2.02911	1.95641	1.45601	1.72569	1.48636	2.03232	1.81403	2.04786	1.68083	1.70589	1.44265	1.73426	1.45387
CYGB	1.52094	2.01692	1.05638	2.45732	1.83893	1.38546	1.68989	1.51619	2.12459	1.27626	1.85392	1.80803	2.19991	2.00068	1.27457
ITGA10	1.52114	2.32165	1.69709	4.00824	2.62349	2.92152	1.45254	3.08359	1.20172	3.51408	1.3993	0.945878	1.13081	2.22794	1.07054
CCRL2	1.52252	1.56068	0.752765	2.24059	1.67034	2.11095	1.36216	2.12257	3.12917	2.07442	1.29199	3.24708	2.26931	1.88771	2.35625
ZNF587B	1.52347	1.84601	1.79549	2.0255	1.4794	1.89216	1.24907	1.78976	2.06895	1.76056	1.56381	1.35738	1.48536	1.68524	1.28096
MED4-AS1	1.52423	1.98935	1.42269	1.91435	1.66694	2.12653	2.16185	1.5506	1.8005	1.82731	1.70104	2.01356	1.89602	1.92133	1.87316
DZIP1L	1.52615	1.43261	1.65754	2.72191	1.55517	1.89827	1.36299	1.35907	1.70204	2.14647	1.53597	1.7825	1.19585	1.66858	1.41522
PLAG1	1.52778	1.63138	1.43505	2.42575	1.70233	1.75271	1.6011	1.79389	2.28635	2.16764	1.71353	1.93882	1.8992	1.95473	1.98896
ZNF773	1.52803	1.64434	1.60587	1.38279	1.50449	1.4971	1.44854	1.48621	1.788	1.46301	1.65855	1.57629	1.84119	1.68471	2.1511
LOC100505978	1.53086	2.0338	2.62043	0.475626	1.14388	1.49517	1.16582	1.74688	1.59298	1.57548	1.96986	1.54521	2.27338	1.67746	1.40585
C8orf4	1.53232	2.37461	2.64194	5.32731	4.67525	3.8072	2.02279	5.0546	1.03266	4.1137	3.11982	3.31373	2.65474	3.47315	2.98023
SH3BP1	1.53377	1.41721	1.51807	1.98798	1.03889	1.84159	1.47929	1.87355	2.46597	1.20656	1.52699	1.89559	1.62102	1.70071	1.65145
MTFP1	1.53531	1.97225	2.46239	2.10689	1.43399	2.08087	1.76634	2.5872	2.25566	1.96707	2.09023	1.07783	1.82454	1.4947	1.61248
BTBD19	1.53662	1.54586	2.76911	3.08873	1.14706	1.78631	0.979283	2.51731	2.16645	2.67489	1.79869	1.78018	2.52419	2.09443	2.2102
IL18BP	1.53685	1.72074	2.7213	2.98151	1.67995	1.82019	1.89069	2.39185	2.78851	2.11199	1.93114	2.60314	2.58871	1.80322	2.43081
MCM2	1.53893	1.39038	1.02137	1.73064	1.6418	1.59811	1.65689	1.82634	0.965885	1.09983	2.01215	1.7089	1.84631	1.2859	1.41272
ITGA9	1.5391	2.21092	2.8037	3.32371	2.37139	2.20333	1.88531	2.45342	1.54857	2.59242	1.52854	1.54353	2.29276	2.17231	2.24537
ODF3B	1.53923	1.80848	2.90441	3.26963	1.89117	1.51114	1.48081	1.35524	2.95005	3.0693	2.60244	2.23334	3.79323	1.81162	3.01232
LRMP	1.5398	1.78453	1.16482	2.25706	1.6214	1.95736	1.9521	1.88996	2.35695	2.0027	1.57813	2.32047	2.17895	1.9123	2.02631
SLC52A3	1.54034	2.61029	1.77658	1.61843	0.635022	0.936518	1.89542	1.10681	1.88076	1.74524	2.04412	1.07673	1.89546	1.69815	1.81041
LRRC37A3	1.54047	1.87236	1.4325	1.74323	1.63099	1.84709	1.65749	1.65623	1.48079	1.89476	1.84433	1.61716	1.40435	1.73529	1.63138
CCT6P1	1.54101	1.71783	1.70025	1.85619	1.38178	1.64925	1.40553	1.73408	1.92875	1.66778	1.61657	1.10454	1.64263	1.33055	1.05782
MLKL	1.54195	2.04813	3.0567	3.30773	2.07059	2.06571	1.56908	2.66551	3.4167	3.06079	1.20925	1.83352	2.37116	2.18174	2.68251
RBKS	1.54344	1.8172	0.978804	1.64817	1.83027	1.71978	2.10802	1.46852	1.16849	1.43737	1.89954	1.86726	2.27282	1.56668	1.89037
CRIPAK	1.54358	1.71603	1.63442	1.42266	1.12693	1.35307	0.789589	1.05513	1.85891	1.80407	1.64197	1.33527	1.75783	1.80807	1.23682
MKRN3	1.54511	1.40302	1.60288	0.731234	1.37617	1.23281	1.61541	1.06703	1.77437	1.46649	1.66958	1.63675	1.43077	1.64073	1.63841
KIAA1522	1.54814	1.98593	2.21615	2.15211	1.44812	1.39619	1.44071	1.5428	2.30941	1.7192	1.7627	1.29288	1.63984	1.7366	0.908297
LOC284454	1.54882	1.41947	2.16439	1.97894	1.43826	1.77888	1.13963	1.79526	2.47243	2.02546	1.1852	1.75727	2.05013	1.41664	2.45171
FGD3	1.54958	1.6406	1.19055	2.0846	1.2682	1.41614	1.46993	1.60273	3.02266	1.7126	1.79505	2.26901	2.02879	1.78579	1.56878
ZNF724P	1.55149	1.48399	0.439995	1.32166	1.52311	1.61489	1.66309	1.62931	1.73831	1.98351	1.76416	1.79795	1.80226	1.40988	2.00818
LOC653653	1.55157	1.70735	1.96009	1.33757	1.21049	1.42383	0.97876	1.37547	1.40956	1.69729	1.72427	1.54828	1.79119	2.02175	1.85807
PRC1	1.55275	1.73647	1.31795	2.88804	1.7883	1.78636	2.12902	1.8502	1.15463	2.3108	1.80421	1.90871	1.92538	1.74488	1.59564
MYL5	1.55338	1.84361	1.74123	0.761297	1.71964	1.93084	1.68254	1.25614	1.00804	1.23863	2.06589	1.78899	2.06433	1.73023	1.49421
SPHK1	1.55417	1.60327	2.83409	3.27717	2.06208	1.62237	1.43454	2.33638	2.23501	2.27521	1.93363	1.73227	2.37855	1.50611	2.75449
SMPD2	1.5555	1.4846	1.67323	1.97295	1.46798	2.23675	1.72528	1.73987	1.8386	1.38921	2.01004	1.7753	1.60149	1.95321	1.59247
LOC441242	1.55567	2.31142	1.78227	1.3282	1.95661	1.41262	2.13575	1.56049	2.34777	2.15622	1.87217	1.69098	1.49633	1.8527	1.99903
KLF3-AS1	1.55634	1.80969	1.62992	2.01568	1.70958	1.83107	1.79905	1.7208	1.50644	1.99127	1.55534	1.62383	1.76172	1.82457	1.519
GRTP1	1.55701	1.84295	1.40078	1.44505	1.47295	2.19931	1.23923	1.31958	1.6687	1.72318	2.03141	1.52438	1.10753	1.93418	1.84864
LMO7	1.55797	1.52265	1.38001	2.48953	2.73417	2.72831	1.93418	2.14465	1.15584	1.9741	1.39347	1.4869	1.16768	2.51893	1.22571
HPR	1.5582	2.65695	1.23226	1.92953	3.82289	2.48215	3.81674	2.62847	1.26819	1.47822	2.86557	1.44188	0.946923	1.5277	0.83293
HIST1H2BB	1.55823	2.38867	2.00849	3.76527	3.32738	2.91486	1.22282	2.25809	3.8837	3.74568	2.76198	1.67046	3.54165	2.81707	2.32808
RGL3	1.55983	1.93051	1.87172	1.78284	1.46765	1.95622	1.63069	1.27961	2.70162	2.97264	1.5037	1.92029	1.88648	1.84192	2.14923
PCDHB8	1.56011	1.63838	1.7245	0.656441	1.43592	1.66821	1.17171	1.28989	1.23226	2.06945	2.01631	1.54214	1.7502	1.97374	1.9012
SDCBP2-AS1	1.56136	1.83142	1.56854	1.83212	1.72219	1.66594	1.85012	1.80146	1.65203	1.50433	1.41449	1.77597	1.6725	1.89717	1.37793
TGFB1I1	1.56294	1.66538	2.51231	3.23841	2.10426	2.4662	1.54116	2.2951	1.86142	2.38159	1.91985	2.18736	2.31072	2.28587	2.28504
RGL4	1.56629	1.84409	1.63253	1.5049	1.4443	1.67445	1.3557	1.57811	2.26342	1.81987	1.50639	1.60185	1.76578	1.53476	1.49068
NUDT16P1	1.56771	1.76939	1.10084	1.60844	1.3871	1.43317	1.22606	1.53826	2.78673	1.54139	1.53315	1.78925	1.7941	1.92125	1.74954
PPP1R13L	1.56796	1.69043	2.33784	1.62319	1.24165	2.04383	1.28094	1.01318	1.39459	2.19289	1.58686	1.1938	1.67052	1.43484	1.17912
GDPD5	1.56804	2.1285	1.71848	2.55277	2.06361	1.62929	1.94712	2.16724	2.24257	2.38552	2.12574	1.73707	2.14293	1.90168	1.97169
NOTCH4	1.56831	1.97486	2.34222	2.18951	1.57625	1.61436	1.71433	1.41536	2.31627	2.15737	1.7695	1.84487	1.66844	1.53881	1.74241
PCSK1	1.56965	1.76275	1.75887	3.28711	1.07123	1.50166	1.53815	2.49629	3.4086	1.07722	0.889692	1.73457	1.66038	1.10193	1.59934
MMP15	1.57106	1.78243	1.31465	1.15544	2.26211	1.44727	2.41566	1.58063	1.58478	1.77627	1.8614	1.75808	1.89641	1.80813	1.95548
TSPAN9	1.57136	1.6761	2.04936	2.00555	1.91041	1.76034	1.54208	1.50279	1.66767	1.73317	1.94235	1.54138	1.86907	1.6866	1.53421
APTR	1.57399	1.93139	2.22617	1.1992	1.24779	1.72338	1.46754	1.50483	1.97567	1.16047	1.73385	1.4687	1.89604	1.63359	1.26089
PDE4A	1.57535	1.28403	1.33549	1.72386	1.22961	1.27082	1.37082	1.61993	2.42141	2.00399	1.72218	1.59898	2.0244	1.4841	1.46055
TES	1.57625	2.02006	2.22441	3.52582	2.78947	2.67276	1.59226	3.10067	2.78233	2.86685	2.14752	2.00739	2.11798	2.09951	1.88757
GIMAP1	1.57626	1.29022	1.44993	2.00014	1.60925	1.84463	1.57996	1.35083	1.9524	1.6343	1.3647	1.75576	1.15151	1.702	1.33064
KYNU	1.57758	1.9208	2.00896	3.96378	1.86347	2.06564	1.45639	2.84613	4.11933	2.73958	1.69119	2.26253	4.00654	2.0067	3.13505
DOT1L	1.57761	1.54619	2.33252	2.30481	1.29397	1.31305	1.34233	1.96366	2.2344	1.88838	1.66659	1.37985	1.66147	1.59509	1.65121
GPR133	1.57761	1.8632	1.43356	2.97061	2.3204	1.77265	1.89698	1.57033	1.35092	2.48992	1.50668	1.38636	1.57269	2.20886	1.01831
HOOK2	1.5779	1.68765	1.84682	2.07079	1.41369	1.51521	1.40618	1.98359	1.8901	1.90493	1.80566	1.64254	1.455	1.64098	1.81904
BARX2	1.57914	0.987602	1.91627	1.69426	1.63445	1.17452	1.61565	1.94767	1.16033	1.62251	1.47031	1.60404	1.68134	1.80389	2.48996
ZNF503-AS2	1.58087	1.80016	2.61264	1.60215	1.30838	1.67876	1.5783	1.12488	2.63943	1.68317	1.88187	1.84148	2.63803	1.98937	1.8454
GLIS2	1.5812	1.79765	2.53587	1.62196	1.79677	1.59777	1.5249	1.54658	1.97235	2.02716	1.66798	1.50989	2.59183	1.78455	1.8217
PAXIP1	1.58171	1.73472	1.47233	2.03554	1.86012	1.92785	1.76426	2.14997	1.71722	1.72029	1.70915	1.89115	1.40585	1.84477	1.58526
S100A12	1.58195	2.10903	1.27447	1.61886	4.75799	2.9122	1.83419	3.20191	2.12605	3.90035	0.173107	0.997782	1.29311	0.708199	0.689851
EPHA6	1.58219	1.14251	0.9954	1.10578	1.8012	1.91938	1.71347	1.75678	2.10179	1.32283	1.77434	1.96906	0.906686	2.06809	1.26086
RILP	1.5827	1.3903	0.90324	1.48172	1.7768	1.9472	1.85565	1.5526	2.17819	1.71098	1.89402	2.04473	1.92951	1.22647	1.40565
GDF15	1.58407	1.76259	2.39768	4.84736	3.10006	3.2431	1.36351	6.02437	1.88204	2.76385	1.06272	2.85674	3.039	1.83997	2.46187
RHOJ	1.58592	1.69082	1.97015	2.92446	2.73577	2.32769	1.65866	2.35004	1.53599	2.5352	1.31352	1.40895	1.36928	1.73537	1.43931
FAM20A	1.58619	1.88157	2.0178	4.15407	1.90609	2.15587	1.35463	3.10421	1.83535	3.3006	1.26656	1.62536	2.10021	2.05329	1.87592
HSPA7	1.58688	1.11046	3.46977	3.83572	2.17201	2.22949	1.41784	2.15711	4.69485	0.892211	1.11825	1.97743	2.80184	2.60921	2.12002
LOC643406	1.5883	1.70051	1.84145	2.08202	1.47476	1.29047	1.10387	1.67413	2.06125	1.74277	1.47895	1.60436	1.61774	1.72515	1.52683
MX2	1.58951	1.48758	1.3212	2.43811	1.80707	1.73831	1.27326	1.91513	2.85452	2.59451	1.38327	2.27547	2.80302	1.64178	2.5294
ACCS	1.58976	1.14531	1.4549	2.42409	1.73131	1.56655	1.59133	1.09621	1.35312	1.78154	2.05667	2.37551	1.79241	1.99166	1.42663
ENPP1	1.59134	1.5954	1.10686	3.45201	3.79304	3.26214	1.82296	2.50679	1.10676	2.16205	1.3568	1.64573	1.46406	1.5874	1.56363
LOC101928020	1.59254	1.92068	2.04535	1.54682	2.00298	1.93851	1.79634	1.90111	1.79017	1.84236	1.67803	1.42365	1.32334	2.22716	1.09199
PCDHB2	1.59376	1.64767	1.86264	1.76033	1.85701	1.80054	1.40852	2.02238	1.33699	2.20508	1.44101	1.58341	1.37856	1.57095	1.65553
MRPL45P2	1.59404	1.82553	1.86829	1.94343	1.49829	2.33813	1.80677	1.98582	2.03521	2.0791	1.63407	1.51834	1.34596	2.18042	1.2338
CACNA1C	1.59457	1.62512	1.86583	1.54759	1.59393	1.42971	1.56813	1.7969	1.98066	1.87925	2.14528	1.63518	1.65906	1.6038	1.4959
AKR7A3	1.59471	1.62603	1.96799	0.81942	1.25076	1.82284	1.79854	1.31097	1.40965	1.74416	2.0823	2.08946	1.97463	1.6184	2.06783
OLFML2B	1.59588	1.56071	1.75531	3.49724	2.53631	2.37449	1.31963	2.3815	2.27932	2.23717	1.2776	1.46628	1.66517	1.82457	1.98361
DFNB59	1.59653	1.86169	1.11291	1.49765	1.71423	1.77211	1.5794	1.13824	1.11449	1.7965	2.26717	1.90385	1.68556	1.84224	1.99114
FAM95C	1.59708	2.60665	1.32552	0.716433	1.96869	1.8309	2.02443	2.5798	2.51131	2.58536	2.43337	2.44125	1.0147	2.19805	1.95612
HAMP	1.59725	4.40063	2.81686	4.32067	0.967698	3.80789	1.83686	5.05586	4.80566	3.53512	3.89702	3.717	5.67278	3.00984	5.10638
SOX15	1.59727	1.62219	1.58749	1.09069	1.61231	1.75843	1.32021	1.30749	2.2077	1.77058	1.74587	2.05588	1.23179	1.74364	1.84547
MIR4435-1HG	1.59732	2.52609	2.33225	3.26472	3.05904	2.42482	1.71843	3.22921	1.97836	2.67547	2.38915	1.96181	2.74844	2.08114	2.43266
HMGN5	1.59864	1.23097	1.14181	1.25116	1.59326	1.63929	1.82207	2.04276	1.45497	1.94391	1.4425	1.71728	1.32467	1.7566	1.41719
PDGFD	1.59877	1.50136	0.8273	2.73589	2.99655	3.45825	1.99409	2.21344	0.980753	2.88593	2.63173	1.82199	1.53246	1.40263	0.701554
ZNF433	1.59889	1.72289	1.86581	2.28747	2.03035	2.05169	1.87769	1.12756	1.54268	1.76133	1.62888	1.46056	2.09144	1.72207	1.51684
KIF19	1.59897	1.95577	1.50173	2.47698	1.31275	1.5508	1.34714	1.68633	3.14942	2.27381	3.05985	0.759583	1.69524	2.41514	1.38186
DRP2	1.60034	3.19302	1.09532	5.07689	4.38043	3.63563	3.47236	3.61226	2.19743	0.925656	1.87796	1.38869	2.40334	3.75069	1.80504
ERC2	1.60044	1.86982	1.32371	1.49105	1.71268	1.44132	1.82184	2.11125	1.84427	1.42084	1.63411	1.78213	1.46205	1.42803	1.13212
ADAMTSL2	1.60169	1.93251	1.27405	0.918725	2.00372	1.47103	1.44989	1.42635	1.92705	1.02274	2.34935	1.79781	1.7095	1.52966	1.22607
EMILIN3	1.60172	2.20541	0.967284	0.902436	1.59598	1.59508	1.6459	0.881225	2.23973	1.5466	2.02984	1.64338	1.54689	2.1862	0.965193
CD36	1.60194	2.2303	1.7	3.04747	2.63657	3.09085	2.01013	2.77592	1.39815	2.09297	1.94924	2.00936	1.17191	1.28842	0.940649
ZNF764	1.60269	1.65471	1.78993	1.66242	1.56594	1.40397	1.59149	1.45538	2.48263	1.40627	1.75225	1.72122	1.5502	1.92161	1.70726
TLDC1	1.60295	1.60201	1.61841	2.06723	1.50507	1.77617	1.67306	1.59031	1.78569	1.72306	1.80543	1.64071	1.72809	1.6933	1.5346
CPT1B	1.60322	1.89574	2.09118	1.95971	1.72833	1.96718	1.79473	1.62857	2.57501	1.92259	2.15003	1.98758	1.60217	1.72431	1.80013
NSUN5P2	1.60444	1.85654	1.47133	1.51308	1.77707	1.42493	1.68715	1.39322	1.70267	1.76647	2.13418	1.77507	1.25112	1.68494	1.68144
ROBO4	1.60542	1.64289	2.19263	2.02106	1.56762	1.35297	1.40586	1.44879	1.71356	1.47374	2.14224	1.63969	1.92831	1.60557	1.51422
ZBTB8A	1.60559	1.84497	1.68542	1.78572	1.6048	1.62427	1.41773	1.49326	1.65791	1.95868	1.31715	1.47202	1.59134	1.6717	1.60723
ATP6V0E2-AS1	1.60627	1.63338	1.84536	0.996188	1.52713	1.47709	1.62231	1.09861	1.58252	1.26761	1.81622	1.38893	1.65884	1.67019	1.20897
LOC100862671	1.6063	1.59546	1.81756	2.08745	1.7091	1.68137	1.41655	1.55504	2.2196	1.88875	1.47456	1.60852	2.14835	1.55789	1.74189
LOX	1.60653	1.9663	2.63732	4.56871	3.44323	2.18982	1.29338	3.47637	1.14668	2.8833	1.87787	1.37183	1.74601	1.84683	2.20626
PEX11G	1.60971	1.93598	1.17692	0.761587	1.81558	1.80538	1.85938	0.794011	1.58279	1.32809	2.07787	1.97146	1.71305	1.69005	1.04359
TAS2R39	1.60995	2.64342	2.69009	1.48346	1.61166	1.73447	2.07188	2.17021	1.91479	2.3061	1.89084	2.09149	2.20481	2.22002	1.75531
DPY19L2	1.61113	1.76699	1.35296	2.09416	2.13642	1.79604	1.9081	1.39739	1.42732	2.08365	1.41907	1.80999	1.62347	1.77986	1.70252
LINC01140	1.61259	1.44157	0.72006	2.05739	1.96571	2.32805	1.31813	1.94902	1.40607	2.2341	1.61812	1.92336	1.49443	2.13126	2.18882
PDSS1	1.61269	2.02136	1.86705	2.18058	1.63317	2.03713	1.87893	1.79073	1.10614	1.4486	1.35217	1.94406	1.5137	1.77714	1.44529
LOC100272216	1.61432	2.39281	2.75194	2.45559	1.08821	2.0947	1.52268	1.3882	3.20021	2.05626	1.64968	2.44781	2.68995	2.62727	2.40319
TAF4B	1.61473	1.51696	1.51982	1.70461	1.57352	1.76873	1.49047	1.67025	1.7831	1.49562	1.57203	1.60682	1.71757	1.43357	1.65159
PUS1	1.61544	1.92903	2.45054	1.81979	1.54016	1.82519	1.48232	2.23564	2.36998	1.51639	1.75438	1.74224	2.01753	1.50473	1.75497
APOM	1.61673	1.19975	1.23264	1.62451	1.71572	1.94391	2.35639	1.39049	1.18818	1.52136	1.83501	2.08986	1.77885	1.85267	1.83339
TTC26	1.6174	1.91422	1.64709	1.84287	1.77919	1.70416	1.2958	1.75489	1.51136	1.05567	1.71326	1.61254	1.39552	1.93826	1.19753
NFKB2	1.61749	2.01471	2.71075	2.76684	2.04854	2.17854	1.39851	2.58638	3.04349	2.38396	1.68648	1.96161	2.60859	1.82154	2.55754
LOC101928600	1.61969	1.49366	1.95275	1.78665	1.42324	1.07905	1.23664	1.37691	1.80445	1.54405	1.93069	1.19996	1.69307	1.60255	1.28592
PITPNM2	1.6201	2.19509	2.93905	1.98954	1.23242	1.49587	1.55188	1.96578	2.29787	2.35213	2.08215	1.64758	2.30114	1.82129	2.24967
TNFAIP8L3	1.62028	1.71216	1.50335	2.62036	1.5565	2.00632	1.33609	1.87891	3.45932	2.40136	1.85179	2.07188	1.84407	1.23888	1.7465
CDKN2B	1.62107	2.13147	2.47973	2.7966	1.5171	1.46513	1.59632	1.6761	2.10668	1.68158	1.61496	2.07761	2.0237	2.09617	2.0534
SPAG8	1.62144	1.6587	2.00573	0.84618	1.83092	1.94303	1.66809	1.23495	1.65826	1.40668	2.10634	1.82713	1.28517	1.81591	1.47373
PRICKLE4	1.62199	1.92589	1.81807	1.72201	1.49511	1.61122	1.38008	1.18579	2.40454	1.69529	1.92526	1.27651	1.00845	1.68687	1.29405
SLC47A1	1.62257	1.60208	1.06944	4.6314	4.19686	6.02295	2.96153	3.26422	2.45757	4.41889	1.58205	3.2346	2.41352	1.78291	1.31695
MILR1	1.6241	2.45845	1.18438	2.35166	1.37361	2.10216	2.14513	2.2506	3.24157	1.63756	1.68964	2.65585	2.60458	2.22698	2.24906
FLJ23867	1.62443	1.82618	1.5635	1.6253	1.55554	1.4324	2.37155	1.51051	1.65124	1.19069	1.88605	1.56116	1.62478	2.08803	1.83426
ECHDC3	1.62558	2.08348	0.761038	1.72476	0.611598	1.20775	1.71281	0.821602	3.25504	1.79234	1.44486	1.51808	2.2037	1.99497	2.09537
HAUS5	1.62563	1.66611	1.52667	1.96917	1.66887	1.82594	1.75949	1.67175	1.4554	1.85216	1.83774	1.85898	1.59741	1.66728	2.08414
WDR27	1.62593	1.61625	1.80111	2.00035	1.48571	1.55222	1.54153	1.55392	2.08799	1.52034	1.75861	1.76127	1.30046	1.5739	1.51162
PCDHGA1	1.62603	1.66934	1.50019	1.88956	1.14441	1.23001	1.6491	1.3484	1.68507	1.50354	1.36591	1.45346	1.26995	1.81896	1.68175
ZEB1-AS1	1.62722	1.71378	1.66452	2.25277	1.91061	1.84077	1.74523	1.91054	1.69736	2.29617	1.65875	1.99476	1.73182	2.27902	1.95397
RAI2	1.62815	1.61461	1.37954	1.73047	1.6821	1.61924	1.5998	1.55154	1.51741	1.95037	1.22698	1.27263	1.49287	1.76361	1.70182
BYSL	1.62827	1.97233	2.61205	1.6295	1.20878	1.39445	1.204	1.98273	1.72871	1.1124	1.87991	1.48363	1.8343	1.25892	1.72222
PTGDR	1.62848	1.12982	1.33615	3.07491	2.647	2.92572	1.55331	1.7212	0.461102	3.20647	0.738608	0.893227	0.707543	2.12046	0.375817
ITPR3	1.62903	2.34516	2.49789	3.42779	2.20689	1.99737	1.71867	2.33994	1.79016	3.21503	1.82273	1.48806	1.80997	2.54763	1.93144
PCDHB3	1.63158	1.72036	2.01227	1.707	1.92841	1.83992	1.68022	2.10637	1.4291	2.30101	1.55362	1.57916	1.97019	1.96149	1.67878
SMG1P1	1.63179	2.08417	2.32427	2.14126	1.73871	1.54275	1.71307	2.05998	2.32159	2.18374	1.449	1.97382	2.15778	2.23634	2.10126
LGI2	1.63181	2.09823	1.59606	2.36687	1.98102	1.76542	2.12515	2.34407	2.06814	0.865874	1.70157	2.10411	1.24297	1.5344	1.18211
PKNOX2	1.63191	1.47966	2.90236	1.5568	1.49822	1.38793	1.50101	1.71903	1.78709	1.43169	1.56818	1.63041	2.21119	1.48198	1.99214
LOC100130992	1.63433	1.74783	1.61793	1.6795	2.01244	1.65367	1.88322	1.63493	1.89042	1.85769	1.90189	2.11485	1.80474	2.1456	1.8511
NEU4	1.63434	1.32577	0.909323	0.610255	2.16643	2.05224	2.10626	1.37216	2.53994	1.41612	2.30093	2.40067	1.89447	2.16246	1.70375
EGF	1.63461	1.65271	1.51178	0.823966	1.15156	1.12869	1.22533	0.591596	1.94984	1.69118	1.64364	1.56697	1.8207	1.65916	2.06196
ZBED3-AS1	1.63562	1.44923	2.43387	0.910264	1.29593	2.09112	1.74986	1.37989	2.09696	1.54872	1.65234	2.1882	1.65165	1.81828	1.79762
LOC100506123	1.63592	1.49915	1.36091	2.05624	1.7051	1.48668	1.60096	2.10331	1.98315	1.94051	1.55713	1.64419	1.71386	1.79949	1.06051
ZKSCAN3	1.63596	1.74325	1.5473	1.62996	1.40958	1.86971	1.53098	1.39619	2.02311	1.48039	1.698	1.65303	1.56077	1.81246	1.4094
LINC01024	1.6373	1.47079	1.40782	1.27628	1.82519	1.62312	1.81161	1.57818	1.19787	1.83703	1.75404	1.65901	1.30446	1.83059	1.55182
COL11A2	1.63951	1.28578	1.37195	0.767035	1.78841	1.52522	1.76206	1.87612	1.38735	1.90738	1.82321	1.69558	1.55519	1.42272	2.04466
LIPG	1.63974	2.04294	2.26075	2.50264	1.27871	2.20475	1.85154	1.67175	0.884381	0.521933	1.17284	1.30333	0.665104	1.19753	1.26436
DKFZP434I0714	1.6402	1.60029	1.80991	1.72645	1.9096	1.64691	1.62965	1.75738	1.802	1.53925	1.63656	1.75729	1.3488	1.61513	1.67793
TNFSF12-TNFSF13	1.64076	1.79018	1.59479	2.37559	1.66004	0.0502594	7.6e-05	1.88328	2.10165	0.00390519	1.53531	1.84143	1.40733	1.92e-15	1.50398
WASH1	1.64129	1.94978	1.59923	2.2853	1.25627	2.12131	1.83912	1.47405	1.77629	1.54614	2.14129	2.12009	1.76895	1.28518	1.77526
MREG	1.64146	1.6912	2.23261	3.18943	1.51832	1.39483	1.31578	1.74029	2.07778	1.84855	1.52979	1.55777	2.15247	1.75857	2.51147
ZBTB46	1.64207	1.71923	2.12145	2.21016	1.65113	1.85687	1.51955	1.57298	2.3051	1.9048	1.50075	1.82441	1.90911	2.01029	1.60934
NPNT	1.64253	1.64615	1.29272	2.99914	3.04056	4.34895	1.88897	2.0129	0.653593	3.27432	0.956297	1.10731	0.987221	1.97954	1.19676
IGHMBP2	1.64293	1.59981	1.9488	1.96667	1.64766	1.50827	1.56164	1.71692	2.27731	1.64608	1.66831	1.61635	1.63947	1.52351	1.66974
ZFP69	1.64301	1.76479	1.35247	1.44662	1.94914	1.90232	1.79071	1.8509	1.53412	1.34051	1.58033	1.40473	1.48011	1.61633	1.485
PDGFRL	1.64307	2.0544	0.92928	3.10272	3.14232	3.23	1.26229	1.91441	0.705978	2.41761	1.22357	1.25594	0.96072	1.51513	0.676804
EMID1	1.64471	1.90403	1.82851	1.32565	1.57687	1.66572	1.66062	1.24867	2.62059	1.64906	1.77102	1.92843	2.47219	2.00419	1.58847
TBX2	1.64503	1.60739	2.10156	2.40558	1.97497	1.72726	1.68509	1.51181	1.42491	2.08691	1.62106	1.50807	1.80584	2.10822	1.77934
RAPGEFL1	1.64599	1.437	1.18112	1.63802	1.26806	1.37642	1.58743	1.81245	1.67037	1.53943	1.60243	1.72001	1.16885	1.56024	0.604901
OXCT1-AS1	1.64655	1.27048	0.832049	0.552718	1.594	1.6557	1.14174	0.665914	0.950654	1.69028	1.94551	1.80912	1.66186	1.70944	1.79243
NPTN-IT1	1.64781	1.56244	2.03738	2.61959	1.72275	1.67453	1.58748	2.08517	2.13263	1.93031	1.3554	1.82473	1.09717	2.10478	1.39378
ASAP1-IT1	1.64807	1.87571	1.81638	2.1814	1.54577	1.30385	0.924174	1.58248	2.21832	1.94655	1.57887	1.42613	1.48923	1.97263	1.04441
HEMK1	1.64871	1.92991	1.58421	1.90745	1.78391	2.05598	1.62924	1.3273	2.2236	2.01813	1.70912	1.69315	1.66852	1.92207	1.78764
RNVU1-19	1.64881	1.78537	4.28871	NA	1.43283	4.52236	NA	4.00234	3.82383	2.51319	2.84648	1.18585	3.75281	1.40889	1.08569
TNFSF13B	1.64893	2.02454	1.28792	3.03142	1.6742	1.73663	1.27603	2.96157	2.35828	2.51916	2.01897	2.58513	4.05796	2.38388	3.1675
ALG1L9P	1.64902	2.02121	1.16556	1.21956	1.75379	1.79118	1.80093	1.27056	1.67996	1.854	1.92009	1.87687	1.79923	1.81917	1.74669
FKBP11	1.64916	2.39302	2.499	2.87766	2.41428	2.05791	1.7674	2.6179	1.61287	2.24123	1.92082	1.54055	2.30217	1.5763	1.97228
MB21D2	1.64966	1.45106	1.46689	2.24103	1.57115	1.63132	1.61062	2.02355	2.38252	1.7033	1.44586	1.58999	2.41805	1.57773	2.19122
SUSD5	1.64971	1.28199	1.18079	1.43862	2.4955	2.06743	1.62307	1.94959	1.63764	1.31828	1.75661	1.94411	1.64599	1.78232	1.67011
LRR1	1.65003	1.68776	1.50572	2.126	1.30136	1.7781	1.5669	1.87461	1.88795	1.42601	1.47464	1.46158	2.00993	1.26745	1.35981
SPATA17	1.65153	1.60357	1.74825	1.80606	1.48465	1.62136	1.42001	1.50261	1.03384	1.63039	1.90062	1.82534	1.30483	1.74835	1.19801
PTCD1	1.65196	1.63556	2.6805	1.3654	1.39574	1.05054	1.62117	1.76716	1.97885	1.61281	2.13217	1.84105	1.67937	1.72716	1.05974
BIRC7	1.65245	0.930078	0.947572	2.49847	1.80965	1.27629	1.43967	1.43295	3.23939	1.05169	1.67733	2.20597	2.51035	1.45329	1.96998
PTCSC3	1.65415	2.26454	2.00358	1.50777	1.95157	1.67691	1.44021	2.27801	1.33287	2.70412	1.42064	2.16341	1.91642	2.48856	1.98557
CCRN4L	1.65521	2.09522	3.17125	2.38719	1.53999	1.33806	1.73598	2.09485	2.31958	1.97794	1.61437	1.6639	2.5499	1.67195	2.34498
ARIH2OS	1.65561	1.42821	1.50626	1.13262	1.76168	1.84362	1.93128	1.16995	1.82512	1.51939	1.82771	1.6931	1.84136	1.29327	1.6464
LRRC70	1.65743	1.94684	1.84811	2.30123	2.13064	1.6207	1.81996	2.20817	1.49406	2.22481	1.72115	1.53601	1.64618	1.75254	1.31904
GAB3	1.6575	1.86898	1.75349	2.17179	1.74116	1.93716	1.75936	2.12432	2.75833	1.70154	1.6078	2.22207	2.5569	1.79281	1.98171
LOC100507002	1.6575	1.21347	0.413221	1.5921	1.7927	1.63238	1.18314	0.892455	0.934283	2.00733	1.61771	1.74229	2.08033	1.64428	1.86878
GMDS-AS1	1.65801	1.81505	1.44882	2.43478	2.23091	2.34808	2.13853	1.74697	1.69368	2.42545	1.46472	2.31874	1.98121	2.36978	1.78464
LRRC61	1.65903	1.6371	1.63639	1.61625	1.52025	1.56772	1.39284	1.14739	2.88679	1.59245	1.8829	1.86636	2.01412	1.45192	1.41563
DISP2	1.65937	1.96538	1.40006	0.817832	1.41407	1.48793	1.43015	1.45428	1.7345	1.96031	1.88591	2.10783	2.46868	1.52464	1.89893
LOC155060	1.66038	1.80989	1.47898	1.66436	1.50539	1.75319	1.68136	1.55002	1.6328	1.858	1.97786	1.85163	1.65929	1.76499	1.7653
ZNF517	1.66044	1.66209	1.58194	1.14715	1.50433	1.635	1.57426	1.36832	1.84883	1.42913	1.83636	1.62054	1.77432	1.53544	1.45875
NRROS	1.66052	1.44141	1.17144	1.4331	1.48059	1.81375	1.99283	1.72503	2.03306	1.18765	2.24585	2.01442	0.875465	1.65323	1.00009
BMF	1.66089	0.794619	1.14275	1.60056	1.51433	1.30407	1.22019	0.881016	2.99619	1.94307	1.4717	2.46985	2.43623	1.72669	2.10386
LOC153684	1.66093	1.91042	1.91583	1.47406	1.80688	1.83707	1.45414	0.964743	2.37853	1.73063	1.74624	1.55063	1.69933	1.91843	1.38647
FAM212B	1.66149	1.51015	1.60154	1.43428	1.68565	1.79408	1.40336	1.18499	1.67814	1.41108	1.33652	1.64716	1.31839	1.7976	1.37299
LOC100506124	1.66326	1.60797	1.46523	1.7322	1.65863	1.47547	1.77513	1.9668	1.62497	1.45566	1.65769	1.76621	1.27021	1.9157	1.3734
LOC101928113	1.66343	2.10079	1.52364	1.56109	2.42262	1.97058	2.60217	1.60901	1.72274	1.7074	1.68723	2.05656	1.64235	2.09559	1.36767
SNHG18	1.66362	2.03966	1.43989	2.36845	1.94409	2.6261	2.33275	1.20554	1.60568	2.29285	1.53702	2.14169	1.31964	1.63315	1.27365
UBL7-AS1	1.66459	1.72663	1.39536	2.02252	2.01195	1.75566	1.88837	1.6473	1.71389	1.73865	1.65784	1.72369	1.40382	1.59976	1.65756
TBC1D8B	1.66591	1.55415	1.41451	2.17356	2.01428	1.73831	1.34303	1.81069	1.60712	1.84949	1.42534	1.25831	1.27055	1.48547	1.46605
CCDC142	1.66633	1.67374	1.61544	1.7412	1.27392	1.68322	1.42738	1.28943	2.19584	1.42422	1.56219	1.43797	1.38665	1.70548	1.31754
KATNAL2	1.66652	1.89727	1.65736	1.53186	1.86409	1.6472	1.9152	1.54907	1.79042	1.93236	1.81048	1.69939	1.4914	1.94034	1.4206
HS6ST2	1.66669	1.60046	1.12901	1.31234	1.54545	1.32711	1.82594	1.5859	2.02537	1.19142	1.58652	1.77634	1.41165	1.46133	0.743396
ANKMY1	1.6675	1.67489	1.47978	1.55546	1.41244	1.90236	1.58505	1.60488	1.74261	1.40544	1.84961	1.6469	1.53543	1.73839	1.32912
NKX6-1	1.66759	1.80337	1.44079	1.769	2.04263	1.65562	1.51966	1.61942	1.3822	2.14888	1.80502	1.36616	1.75176	1.73996	2.00625
TRIM69	1.66822	1.71663	1.80134	1.52568	1.73553	1.69048	1.6	1.44494	1.64575	0.986609	1.51003	1.59792	2.0445	1.84026	1.76903
GUSBP3	1.66899	2.00809	1.91967	1.85842	1.34604	1.30453	1.3618	1.06572	2.07381	2.11726	1.56932	1.73568	2.57826	1.79176	2.07339
CD33	1.66919	1.97591	1.50482	2.25232	1.50134	2.17069	1.4767	1.81395	2.71575	1.25456	1.96293	2.64126	2.69198	1.54526	1.9618
SNHG20	1.66931	1.70058	1.69537	1.61994	1.90811	1.69744	1.65966	1.40459	2.15767	1.82147	1.87412	1.66814	1.78808	1.70979	1.50504
MAGOH2	1.66935	1.56772	1.64398	1.01897	1.05905	2.16195	1.75445	1.61463	1.54269	1.47842	1.6667	1.92915	1.46496	2.13271	1.24326
ALG1	1.66948	1.45479	1.32572	1.60046	1.17786	1.63256	1.65969	1.64531	1.44494	1.33749	1.87688	1.92854	1.33672	1.52041	1.3728
DSCAML1	1.66978	2.11206	1.85602	1.16711	1.73815	1.29971	2.19378	1.9624	2.27453	2.18582	2.15498	1.87008	2.06989	2.12138	2.29733
ERG	1.66982	2.08339	2.32517	2.6962	2.77195	2.40773	2.04487	2.72231	1.51416	2.69236	1.93389	1.25341	1.47392	1.41187	1.70752
VILL	1.67005	1.66582	1.52941	1.57477	1.82403	1.54447	1.78671	0.930869	1.88158	1.29497	1.9046	1.41339	1.8177	1.45888	1.14209
LOC100133091	1.67037	1.71761	2.2178	2.67191	2.75766	1.8388	1.51907	1.85164	2.44636	2.3831	1.82296	1.73571	1.98526	2.18806	1.69521
LOC100126784	1.67045	2.67543	3.22301	2.83772	1.56746	1.53516	2.14544	2.247	3.24948	2.87671	2.3417	2.2331	3.70264	2.44928	2.76594
VMO1	1.67163	1.98214	1.55631	3.12805	1.6726	2.1492	1.48066	2.36768	2.25276	2.68995	1.90583	1.94835	3.58596	1.88088	2.73595
EPHA5-AS1	1.67206	1.88188	2.95167	2.00346	1.52228	1.99999	1.76882	2.41094	1.46034	2.57784	1.60949	2.39275	2.09539	2.51816	3.08122
DOCK6	1.67334	1.8933	2.55964	2.71337	1.86407	1.54507	1.4328	1.90729	2.11256	2.58654	1.55586	1.78187	2.02822	1.8502	1.91896
LOC101929767	1.67358	1.5007	1.52515	0.902693	1.70016	1.92489	1.7708	1.59488	1.79861	1.59643	1.69285	1.19443	1.34869	1.69999	1.36806
CHEK2	1.67452	1.96477	1.42639	2.68577	1.95644	1.86496	1.67324	2.02959	1.87542	1.98278	1.42699	1.76407	1.59316	1.61884	1.54328
SASS6	1.67467	1.92804	1.48973	2.14656	2.19324	2.24643	2.01184	2.14007	1.55153	1.84383	1.72416	2.02247	1.41801	2.15954	1.57096
RTN4R	1.67492	1.06407	0.854587	1.35488	1.89189	1.23526	1.51061	1.66163	1.89246	1.62568	1.7971	1.99365	1.51937	1.50436	2.35334
TP53I3	1.67531	1.88146	2.1951	2.7589	2.02911	2.27395	1.84083	1.57075	1.74367	1.92061	1.2289	2.08477	1.76147	1.81405	1.88142
KIRREL	1.6755	1.70396	2.14273	2.72959	2.09982	1.83185	1.41316	2.06726	1.29212	1.96806	1.55615	1.33471	1.51886	1.88563	1.8983
FBLIM1	1.67762	2.10799	2.10891	3.12323	1.95366	1.98628	1.25154	2.07719	1.65532	2.34568	1.71723	1.41301	1.87333	1.67832	1.91388
STEAP1	1.6791	1.31927	1.50369	3.37636	2.40698	2.212	0.920783	3.70607	1.35665	1.87078	1.63627	1.35939	2.01256	2.15476	2.08159
2015-03-09	1.67956	1.51319	1.93378	1.71809	1.50224	1.58987	1.58928	1.73595	1.99024	1.673	1.6493	1.66567	1.53611	1.88853	1.669
RARA	1.67984	1.83497	3.01933	2.90045	2.32746	2.14095	1.68717	2.52411	1.82341	2.37574	1.72369	1.76804	2.3637	1.98804	2.11366
KIAA0040	1.68008	2.75818	3.03328	3.13574	2.57946	2.49247	1.81434	2.86648	3.41062	3.55728	2.09098	2.10983	3.7099	2.18495	3.63167
RYR1	1.68068	1.76211	1.1967	1.12945	1.66559	1.6099	1.98438	1.648	2.02743	1.35972	1.50709	1.66332	1.49834	1.73034	1.27982
TAL1	1.68196	2.26748	1.56196	1.64141	1.30041	2.46482	2.04454	1.96185	2.62188	1.60575	1.56004	2.0288	1.39293	1.96089	1.59554
LOC728752	1.68216	1.7602	1.80599	1.88242	1.68339	1.73219	1.92141	1.95429	1.66664	2.31115	1.66149	2.04514	1.2323	2.1498	2.08909
ZNF551	1.68261	1.99676	2.02854	1.84577	1.83755	1.98926	1.55684	1.76579	1.81008	1.7307	1.51497	1.51848	1.65	1.75283	1.66224
NCMAP	1.68309	2.5735	0.686333	3.17681	3.43856	3.9806	2.59297	3.22734	1.47813	0.56478	1.42804	0.787985	2.0611	3.42193	1.0757
SEMA4A	1.6833	1.5	1.1553	1.70719	1.77275	1.47519	1.9019	1.73606	1.30522	1.70778	1.74028	1.69165	2.14097	1.59092	1.83794
UBE2Q2P1	1.68409	1.66026	1.70614	2.6621	2.04216	2.28952	1.8631	2.03149	1.53083	2.41141	1.86459	1.83269	1.71184	1.79513	1.60698
LINC00115	1.68456	1.3467	2.16918	2.42553	1.927	1.86358	2.1529	2.25546	1.9027	2.79423	1.69861	1.89755	1.72086	2.45288	1.81459
RADIL	1.68472	1.68088	1.81572	1.70944	1.29222	1.49256	1.53405	1.38729	2.25741	1.9634	1.76149	1.62099	1.75281	1.97289	1.46188
CATSPER2P1	1.68511	2.12059	1.65676	1.55052	1.75781	2.21219	1.65375	1.93708	2.0273	1.83668	1.99126	1.72493	1.82689	1.9342	1.61251
LY6G5B	1.68547	0.941731	1.65237	2.13741	1.95035	1.99267	2.34295	2.49673	1.30249	2.32601	2.0627	2.08833	1.61034	1.7712	1.97995
TNFAIP6	1.68552	1.33938	1.22325	2.3922	2.79234	2.21636	0.936116	3.83875	0.833679	2.19193	1.35654	0.809393	1.66199	0.926766	2.25236
SUV39H1	1.68625	1.54258	1.32952	1.25848	1.49961	1.48689	1.6412	2.02573	1.36265	1.66365	1.84194	1.83697	1.70611	1.60355	1.66443
C17orf103	1.68638	2.0068	2.26079	1.54576	1.35863	1.59164	1.88644	1.43803	2.3052	1.89822	1.72693	1.83388	2.2424	1.89796	2.04845
GTPBP3	1.68672	1.63238	1.4181	1.69131	1.53886	1.7092	1.57134	1.57389	1.87398	1.84622	2.11342	1.88131	1.86912	1.52259	1.67455
LOC728730	1.68684	1.58235	1.28293	1.32237	1.68008	1.84728	1.8013	1.25453	1.66758	1.86732	1.38763	1.72631	1.67102	1.96451	1.97182
ADAMTS5	1.68689	1.75155	1.15412	2.73584	1.61281	1.61946	1.34398	2.00065	1.52794	1.87561	1.77692	1.74222	1.37309	1.75444	1.58589
ANKRD23	1.68709	1.76475	1.62943	1.43576	1.28099	1.32072	1.54452	1.45123	1.97375	1.71003	1.37625	1.41352	1.39344	1.74241	1.71352
ZSCAN2	1.6875	1.76984	1.18836	1.49768	1.79657	1.85723	1.7186	1.58548	2.10372	1.57732	1.81809	1.88883	1.31607	1.94421	1.61475
BLM	1.68859	1.4656	0.888153	2.19964	1.52902	1.69985	1.4052	1.71042	2.40506	1.7004	1.45534	1.90858	1.67232	1.62364	1.9151
MIR600HG	1.68872	1.6234	1.52353	1.09168	1.34685	1.16405	1.59373	1.4125	1.98191	1.33533	1.82779	1.81301	1.09923	1.64807	0.898868
KLF8	1.68901	1.63807	1.95173	2.09669	1.87699	1.92206	1.46071	1.6782	1.4765	2.28285	1.41366	1.69105	1.39181	2.04799	1.6912
OR9A2	1.68934	2.77453	2.98934	1.87425	2.6101	1.96808	2.89172	3.09405	2.33336	2.31576	1.67812	2.84852	1.7088	2.59657	2.21289
C20orf196	1.69061	1.42272	1.07348	1.55268	1.78657	1.64745	1.75409	1.81714	1.3237	1.44896	1.91244	1.89771	1.65462	1.33839	1.49206
NXPH1	1.69111	1.41816	0.664739	1.64833	1.80976	1.66184	1.991	1.68998	2.0904	1.02144	2.02491	1.87425	1.94246	1.65699	1.62545
SDHAP1	1.69188	2.15976	1.79615	2.50973	2.02668	2.13489	1.13478	1.47253	1.91304	2.28618	1.86218	2.08246	1.72482	1.75054	1.73913
PCDHA6	1.69212	1.78995	2.24461	1.53829	1.69184	1.47813	1.48973	1.76513	1.56281	2.15932	1.59954	1.5779	1.31108	1.9597	1.3594
FZD8	1.69245	1.26894	1.75827	1.8586	2.79206	1.87919	1.61404	2.11583	1.45538	1.36536	1.51212	1.52202	1.85522	1.52456	2.17124
ZNF696	1.6926	1.65837	1.40833	1.42484	1.80143	1.61404	1.64433	1.58728	2.18173	1.4432	1.59516	1.71487	1.40608	1.95037	1.61382
LOC440300	1.69296	1.63714	1.85957	1.98521	1.92786	1.47722	1.62836	1.37791	1.91406	1.9127	1.60019	1.46597	1.51213	2.00181	1.59336
HHAT	1.69326	1.42649	1.33754	1.64275	1.87688	1.78749	1.62723	1.20855	1.47607	1.60678	1.43985	1.8628	1.55388	1.71153	1.35564
GPR18	1.69332	1.53523	1.53931	1.96907	1.60342	1.59008	1.38304	1.30422	1.69185	1.41626	1.6369	1.42217	1.59662	1.9063	0.988514
FANCC	1.69333	2.08034	1.97804	2.15918	1.9351	1.85638	1.38865	2.08198	2.03648	2.11815	1.81462	1.72153	2.00865	2.15748	1.97548
LOC100506142	1.69344	1.49286	2.42132	2.82489	2.10168	1.56797	1.25864	2.34088	2.28614	2.85516	1.32037	1.5263	2.50455	2.03108	2.217
NBPF12	1.69378	1.96716	1.59036	1.45265	1.60079	1.57597	1.75816	1.89516	1.78046	1.9025	1.82647	1.74994	1.66134	1.78554	1.66556
SRGAP2-AS1	1.69452	2.17538	1.9942	2.06326	1.23986	1.85191	1.89799	1.94779	2.61383	2.55768	1.66535	1.4538	1.93645	2.36074	1.33939
BCDIN3D	1.69458	1.84274	1.46333	1.70819	1.61311	1.64707	1.8777	1.66943	1.57966	1.42236	1.67971	1.51562	1.307	1.87904	1.43289
GHR	1.69527	2.12268	1.86529	2.5159	2.55284	2.37964	1.72795	2.17174	1.65293	2.32052	1.55266	2.05432	1.50903	1.7985	1.76476
COMTD1	1.69555	1.66217	1.33926	1.97076	1.78876	2.0155	1.40608	1.54932	2.36626	1.62113	1.80873	1.93365	1.82484	1.66757	1.4934
C1orf233	1.69563	1.73002	1.27631	1.57451	2.36228	1.61433	2.63646	1.99205	1.62614	1.27387	2.20536	2.57683	1.95799	1.63496	1.26626
MTBP	1.69736	1.4784	1.05615	1.81375	1.85865	1.96219	1.38845	1.6176	0.988837	1.13481	1.32808	1.42973	1.60668	1.47006	1.59383
LINC00894	1.69873	1.8941	1.65424	2.09789	1.77201	1.83252	1.55663	1.46016	1.96864	2.29382	1.66444	1.57025	1.75618	1.87686	1.66591
MYO16	1.69883	1.62849	2.35194	1.60163	1.72478	1.72993	1.89853	1.67599	1.04529	1.34317	1.2367	1.80545	1.54843	1.591	1.85683
PNPLA7	1.6989	1.69568	1.00777	1.41177	1.34877	1.59132	1.40258	1.27175	2.03379	1.87197	2.17338	1.65108	1.52138	1.75097	1.15596
TPCN2	1.69897	1.83994	1.83383	1.90934	1.62154	1.80388	1.54281	1.81338	2.16405	2.17246	1.69535	1.74996	1.8792	1.68508	1.85595
WDR31	1.69929	1.54303	1.32957	1.54237	1.53239	1.67313	1.75101	1.40681	1.67056	1.73578	1.69945	1.88277	1.61166	1.91103	1.47995
FBXL18	1.69935	1.71732	1.69743	1.38959	1.44409	1.30843	1.59288	1.49	2.08387	1.44902	1.68106	1.67366	1.40253	1.70777	1.26278
ERI3-IT1	1.69962	1.70357	1.82039	1.16076	1.65451	2.06803	1.13378	1.75437	2.23414	1.25875	1.22264	1.16692	1.33356	1.57015	1.26557
LOC284023	1.69985	1.95373	1.52545	1.81747	1.86338	1.67778	1.83787	1.65635	1.99733	1.54535	1.6969	1.59764	1.71958	1.67692	1.41431
C10orf113	1.70049	1.85624	2.22122	1.51834	1.4834	1.99009	1.61014	0.94461	2.10345	1.11169	1.47796	1.41952	1.29261	1.94716	0.768203
ZNF597	1.70071	1.87794	1.18352	1.7757	1.91282	1.93012	1.91127	1.75341	1.68955	1.89584	1.79799	1.86918	1.90451	2.01885	1.86195
TMEM194B	1.70078	1.49097	1.49008	2.01357	1.78982	2.07896	1.63223	1.80173	1.43929	1.93736	1.40626	1.64739	1.54514	2.04593	1.40599
LIMS2	1.70121	2.3085	2.51051	2.76185	2.60268	2.35405	2.07754	2.17597	2.05355	2.90693	2.63452	2.36283	1.96816	2.70469	1.75352
BTN2A2	1.70139	1.16477	1.62645	2.28543	1.70404	2.2364	1.79434	1.7024	2.49772	2.42701	1.71382	2.43562	1.97325	1.66116	1.85124
ZNF572	1.70202	1.84166	1.09864	1.18036	2.01727	2.09385	1.77847	1.25406	1.46761	1.10107	1.67411	1.46171	1.171	1.68113	1.3004
OPA3	1.70208	1.5541	1.74489	1.8355	1.83105	1.88581	1.97651	2.0519	1.888	1.41926	1.76146	1.76967	1.44553	1.77172	1.75319
ZNF408	1.70276	1.51572	1.60153	1.8389	1.56164	1.58676	1.85332	1.59601	1.58592	1.45266	2.13193	1.66369	1.75298	1.52721	1.91907
POMZP3	1.70285	2.61833	2.31823	2.16559	2.69146	2.23775	2.70937	2.01349	2.25344	2.70396	2.37058	2.57509	2.33847	1.8809	1.92093
DMGDH	1.70371	1.7486	1.72917	1.45559	2.09086	2.17733	1.8262	1.46727	1.38641	1.9777	1.55437	1.86201	1.67031	1.46971	1.68848
BAHCC1	1.70405	1.62154	1.91577	1.4859	1.54676	1.47584	1.49405	1.70832	2.12508	2.04301	1.83097	1.52432	1.93736	1.80462	1.96775
LOC100287846	1.70438	1.51543	1.58835	0.727973	1.51629	1.31196	1.89577	1.12312	1.82804	1.53988	1.61503	1.62824	1.59924	1.88508	1.83535
ZIK1	1.70516	1.84398	1.01967	1.59473	1.83328	1.67007	2.01708	1.34488	1.3311	1.25143	1.90532	1.65264	1.41476	1.84157	1.56756
PYCRL	1.70579	1.82158	1.8719	1.60197	1.89258	1.74362	1.92753	1.65227	1.46312	1.31318	1.96422	1.48297	1.64462	1.65246	1.3953
FOXD1	1.70617	1.77682	1.33452	3.14985	2.32039	2.38477	1.36707	1.74397	0.989313	2.07287	1.56253	0.781429	0.572115	2.14583	0.845113
ZNF525	1.70621	1.80666	1.67206	1.80895	1.83932	2.12381	1.7303	1.32534	2.29783	1.83982	1.54451	1.48378	1.39723	1.50482	1.45004
SLC22A6	1.70637	1.22065	1.18143	0.121691	2.46306	1.36743	2.02878	0.846191	1.81441	1.21361	1.91267	1.88463	1.59166	1.09697	0.70509
KMT2B	1.70783	1.91825	2.26441	2.1638	1.60542	1.54028	1.7134	1.99557	2.30828	2.01838	1.90555	1.64678	1.97565	1.93127	1.93619
METTL21B	1.70794	1.98371	2.29569	2.03081	1.96507	2.0893	1.48804	2.10887	1.82972	2.13185	1.51798	1.80668	2.25057	1.54973	2.76849
C8orf58	1.70867	2.08325	1.8753	1.97162	1.73709	2.00542	1.81007	1.93589	1.87935	1.70275	2.32528	1.81824	1.80962	1.89551	1.6056
DEFB109P1	1.70906	NA	3.17853	1.39793	3.79659	3.34864	3.85355	3.77223	2.65956	3.44727	2.6208	3.41226	1.03031	3.67219	2.13099
SLC45A1	1.7094	2.0601	1.77918	1.46606	1.38816	1.34761	1.85349	1.63726	1.80978	1.25002	2.45131	1.78249	2.08674	1.87383	1.55869
CISD3	1.71028	1.78166	1.7991	1.4637	1.32705	2.05156	1.57438	1.90096	2.08093	1.67895	1.65117	1.83206	1.7665	1.49452	1.62974
PPCDC	1.71067	1.89771	1.80421	2.01275	2.0677	1.92285	1.83466	1.52214	1.69926	1.63494	1.66423	1.6692	1.74089	1.73096	1.73282
FOXF1	1.71091	1.92011	2.31702	1.95805	2.30127	1.44488	1.48653	1.7353	2.18155	1.846	2.12363	2.20608	1.28605	1.60669	1.695
COL1A1	1.71092	1.80891	3.20243	6.31343	5.42452	2.4142	2.07595	2.57272	0.687842	3.22345	1.79033	2.092	1.93678	2.75475	1.99313
LCTL	1.71115	1.77735	1.44694	1.53329	2.02713	1.74473	2.03718	1.6188	1.4633	1.58679	1.4098	1.88977	1.95658	2.02567	1.68305
NOD1	1.71153	2.06796	3.05913	2.88868	1.67824	1.85364	1.48605	2.40114	2.33945	2.80813	1.92371	1.91279	3.09776	1.69244	2.86441
HIST1H2AB	1.71163	2.02649	1.63519	4.41386	2.54086	2.75864	1.31403	2.22653	2.75923	3.43643	2.03498	2.19621	3.43934	2.28293	2.63588
ELAVL4	1.71205	1.44689	0.773201	2.01665	1.54882	1.5885	1.8685	2.21086	2.49058	0.761817	2.47582	2.29837	1.33933	1.69853	0.684793
CACNA1D	1.71273	1.6486	1.24838	1.1367	1.58278	1.50828	2.03917	1.46264	1.76697	1.46833	1.63982	1.89964	1.6045	1.64934	1.19786
SHB	1.71289	1.91292	2.66379	2.39747	1.70795	1.51268	1.75526	2.16695	2.23392	2.18225	1.92796	1.93126	2.59471	1.93935	2.66181
TMEM132B	1.7131	1.25915	1.06568	2.01166	1.92058	1.56856	1.69716	1.66388	1.87787	1.25305	1.93512	2.04004	1.75112	1.98561	1.80928
TMEM71	1.71367	1.31099	0.716377	3.13166	1.93807	1.68612	1.7918	1.8425	2.38713	2.41407	1.30283	1.41804	1.71635	1.61336	1.70396
FBXO27	1.71377	2.13193	1.61237	1.16327	1.59944	1.8434	2.27914	1.74408	2.30278	1.52075	1.95556	1.98873	1.61688	1.92714	1.85824
FAM212A	1.71437	1.85348	0.78894	1.13525	0.880512	1.98154	1.66259	1.51754	1.95336	0.610881	2.11694	2.25775	0.979106	1.43648	1.30417
ANKRD36BP2	1.71462	1.54048	1.5058	1.18328	2.4754	2.00603	1.99981	1.85773	1.45034	1.83701	1.19289	1.741	1.0667	1.49932	1.38582
FANCG	1.71635	1.41274	1.55149	1.79953	1.56842	1.74382	1.73669	1.67435	2.49677	1.88922	1.71015	1.90445	1.56637	1.5991	1.83603
CTH	1.71637	1.94742	1.19012	2.21245	1.43101	1.75626	1.50338	1.82947	2.21268	1.99159	1.88883	1.59611	1.48664	1.59588	1.48288
FRS3	1.71639	1.77937	1.4152	1.40032	1.89109	1.38232	1.91258	1.7317	1.77373	1.38917	1.76359	1.88474	1.65651	1.64161	1.62896
MAP3K7CL	1.71697	1.20479	1.59664	2.26254	1.93283	1.6767	1.24477	2.41856	1.47978	1.59822	1.44196	1.98003	1.6366	1.96653	2.73863
FLT3	1.71782	1.61221	0.869921	1.1869	1.98347	1.60532	2.07073	1.89884	0.818354	1.39386	1.52556	1.60693	1.14526	1.14788	1.54676
NFIA-AS2	1.71871	2.04254	1.31207	1.33488	2.38128	2.16691	1.96028	1.1826	0.759463	1.67902	1.52698	2.4471	2.55327	2.10534	2.45731
ZDHHC22	1.71889	1.47256	1.02902	0.790082	1.71772	1.45595	2.21501	1.63103	2.46021	1.17727	1.9555	2.3287	1.42273	1.93685	1.61617
CCDC184	1.72068	1.14167	1.14897	1.87922	1.69176	1.40136	1.85097	1.52536	2.24162	0.770668	2.03034	1.78748	1.00964	1.49865	0.838709
CRABP2	1.72104	1.51412	0.687192	2.35846	4.36012	4.74483	2.29991	1.52841	0.399115	3.37032	0.688833	1.744	0.915842	2.22918	0.743916
MATN3	1.72145	2.76554	1.81828	2.30333	1.44181	1.29639	1.89881	1.3465	2.02141	1.6115	2.16545	0.929744	1.57459	1.76007	1.30853
DAPK2	1.72157	1.51042	1.18072	1.87588	2.0314	1.86332	1.88491	1.64057	1.28049	2.05429	1.74956	1.51263	1.40111	1.49554	1.53138
KRBA1	1.72226	1.66384	1.7549	1.24133	1.33068	1.46809	1.49171	1.52427	1.86003	1.73299	1.78908	1.62576	1.89342	1.58615	1.53216
SIGLEC10	1.72274	3.07708	2.68763	3.80112	0.870785	1.8316	1.57507	2.27712	4.24775	2.3054	2.7374	2.57894	2.87101	2.03597	2.25943
HEYL	1.72276	2.23557	2.2078	2.17545	2.04923	1.4905	1.6379	1.45875	1.61929	1.99115	2.33619	2.21823	1.58162	2.07719	1.01324
ZNF600	1.72334	1.4992	1.51011	1.97602	1.55678	1.90856	1.46885	1.88185	2.11348	1.54219	1.4192	1.65171	1.52409	1.85147	1.35093
ZC3H3	1.72357	1.66285	2.17911	2.64496	1.58636	1.47277	1.54138	1.82655	3.13946	2.27318	2.06457	1.75561	2.38053	1.965	2.01717
HIST1H4J	1.72389	1.6247	1.26503	2.19456	1.83635	1.49856	1.93337	2.54209	3.69553	2.98898	1.78083	2.4603	1.82583	1.66259	0.999786
SIX5	1.72411	1.48304	2.02947	1.86406	1.57398	1.46216	1.13006	1.3063	1.97812	1.68871	1.68117	1.43401	1.80745	1.68735	1.73231
KDELC1	1.72516	1.9363	1.70605	2.19144	2.17628	2.13194	1.44308	1.99966	1.69735	1.82686	1.40891	1.7363	1.10814	1.76042	1.48824
PTPRO	1.72538	2.01035	0.93592	2.5162	1.71064	2.3762	1.69893	2.62009	2.11682	1.49201	1.89448	2.76372	2.31792	1.97218	2.22447
ZNF485	1.72625	1.78011	0.946985	1.57702	1.57821	1.89354	1.60431	1.69608	1.5733	1.1214	1.4657	1.70756	1.49531	1.63855	1.53862
FAM45A	1.7266	1.03354	1.67063	1.78668	0.00137379	2.02014	1.86463	0.000215569	2.10619	2.38393	2.44523	1.89603	1.56062	0.000495964	1.37059
SCARF1	1.72697	1.91107	2.1762	2.02187	1.39078	1.61137	1.70247	1.72621	2.41593	1.73787	1.72976	1.35729	1.95392	1.23468	1.73349
HLTF-AS1	1.72698	1.1055	0.306943	1.14636	1.85059	1.37398	2.0038	1.93801	0.792393	1.29793	1.77737	2.11522	0.721198	1.97912	1.25326
PRRT3-AS1	1.72715	1.47875	1.60567	1.72277	1.65488	0.937237	1.79782	1.39826	2.19553	0.732644	1.30033	1.32915	1.23654	1.21362	1.62953
IMPA2	1.72715	2.09467	1.41904	2.21538	1.51041	2.0829	1.33589	1.36139	2.31291	1.69905	1.78229	1.6616	1.71618	1.4758	1.85046
RFPL1	1.72721	1.93224	0.965482	1.17035	1.98693	1.40311	2.47298	1.77028	1.31918	1.42824	1.38612	2.16592	1.61651	1.26015	1.76285
PRR26	1.72843	2.34015	2.75618	1.98646	0.960826	1.21214	0.977173	1.6566	3.14726	2.14656	1.99743	1.4173	2.44426	2.03328	1.87966
COL7A1	1.72851	1.985	1.76764	3.3535	1.46764	2.01343	1.71953	1.65193	2.15064	2.82358	2.2732	1.84383	2.07099	2.15831	1.9868
ZNF468	1.73079	1.85814	1.90128	2.12307	1.8844	1.96177	1.78611	1.93625	1.98356	1.54899	1.30931	1.67946	1.75591	1.7621	1.71135
MIS18A	1.73095	1.72716	1.31128	2.10155	2.30757	2.17653	2.0542	2.33258	1.28908	1.85037	2.10187	1.92286	1.41159	1.99363	1.72764
HDAC10	1.7314	1.76698	1.87455	2.15232	1.3177	1.63722	1.61146	1.65454	2.53767	1.90265	1.8871	2.04195	2.01996	1.64914	2.11026
ZNF385D	1.7321	1.47222	1.71018	2.46163	2.11217	1.50995	1.56398	2.67933	2.00809	2.35201	1.53737	1.67921	1.07089	1.28634	0.497202
RASGEF1C	1.73226	1.88875	1.32746	1.46903	1.77988	1.30826	2.76458	1.4184	1.16103	1.24124	1.83011	2.13035	1.85677	1.94817	1.63818
TIRAP	1.73387	1.65467	1.4436	1.89568	1.70496	1.82007	1.92218	1.70111	1.84812	1.84439	1.75259	1.80747	1.69964	1.85392	1.63172
NS3BP	1.73404	1.88637	1.96905	1.76353	0.983311	2.32647	1.15188	1.56851	2.20861	2.00165	1.64907	1.27146	1.2207	1.23656	1.77049
ZNF473	1.73414	1.81189	2.6315	1.73786	1.33067	1.62584	1.46037	1.74553	2.67869	1.40513	1.52989	1.37445	1.24939	1.65362	1.49171
METTL22	1.73485	2.01713	1.90293	2.41372	1.67884	2.1718	2.16686	1.95771	2.31067	2.21087	2.14264	1.93872	1.8065	2.13089	1.95443
TENM2	1.73528	1.34093	0.853534	1.5664	2.2965	1.95812	1.9964	1.37282	1.14199	1.5198	1.84416	2.04158	1.76744	2.15573	1.54005
USP18	1.73547	1.58808	1.38262	1.63964	1.88445	2.03904	1.33023	1.25275	1.66074	1.42809	1.64459	1.62784	1.25059	1.66655	1.27476
ROBO3	1.73742	1.78704	1.5603	1.62383	1.91481	1.65371	1.97859	1.42801	1.91563	2.04731	1.96459	1.98179	1.73584	1.7727	1.71958
HOXC8	1.73745	2.38737	2.09786	2.06285	2.23821	2.56324	2.82272	2.4954	2.95854	2.81501	2.72406	2.98916	2.42693	1.3449	2.60736
RPS10P7	1.73777	2.1518	1.43544	0.921	1.83136	1.84254	1.45874	0.959883	1.39449	1.72188	1.86835	1.36927	1.83598	1.99316	1.39984
LRRC7	1.73858	1.47499	1.42891	0.877273	1.80446	1.75345	1.74997	1.75795	1.83699	1.25304	1.44801	1.45921	1.24253	1.81619	1.03857
DNMBP	1.73974	1.93809	1.77344	3.22414	2.26412	2.00474	1.7694	2.01082	1.91547	2.26789	1.61145	1.84545	1.82665	1.97097	2.09115
ABCC10	1.73985	1.96277	1.71756	1.93589	1.52142	1.93867	1.53926	1.58902	2.10846	1.59954	1.78212	1.74508	1.64423	1.76996	1.57331
RHBDL3	1.7401	1.35628	1.73439	0.506802	1.7325	1.29349	1.81358	1.27987	1.91866	1.30952	1.87837	1.87712	1.51815	1.31693	1.28714
FBXO10	1.74028	1.97901	2.0834	2.02355	1.90805	1.99899	2.04282	2.10597	2.22929	1.78096	2.11015	2.12856	2.3906	1.96167	2.07044
IL10RB-AS1	1.74104	1.48083	2.32647	1.87282	0.701568	1.41223	0.345492	1.33841	3.07456	1.66085	1.46411	1.57819	1.63636	1.61298	1.82419
HFM1	1.74113	1.78283	1.3732	1.73785	1.46388	2.30657	1.44947	1.48395	1.26703	1.35401	1.72624	1.43138	1.39486	1.98856	1.69066
RAD51-AS1	1.74116	1.86973	1.5342	2.16371	2.19065	2.15172	2.39888	2.14222	2.2102	2.42518	1.75591	2.28066	1.62945	2.26421	2.03584
PRR3	1.74127	1.69204	2.25839	2.07572	1.80655	1.94761	1.93905	2.37032	1.95387	1.97975	1.82228	1.76772	1.60776	2.20454	1.85267
LOC100506325	1.74286	1.8609	2.00303	1.86523	1.92599	2.29029	1.75446	1.86545	1.85384	1.33153	1.43231	1.82916	1.55387	1.92353	1.67276
DTX2	1.74312	1.81988	1.70422	2.40794	1.9627	1.70384	1.76751	1.95945	2.79122	1.98066	2.0187	1.90407	2.06286	2.12325	2.03177
MKS1	1.74328	1.9979	1.60339	1.78619	1.66403	1.65297	1.73231	1.86244	1.73534	1.59903	2.22573	1.88323	1.74743	1.79527	1.64129
CCDC9	1.74443	1.68093	2.43987	2.49763	1.65858	1.8406	1.7116	1.93642	2.60073	2.54254	1.71474	1.73403	2.38149	1.97367	2.33724
TRPV2	1.74474	2.16173	1.78359	2.31352	1.41732	2.09664	1.48551	2.31363	2.93945	1.48674	2.21545	2.14901	2.33327	1.61325	1.75907
PCDHAC2	1.74495	1.55268	1.61223	1.34931	1.75405	1.49267	1.80619	1.46984	1.63222	1.42298	1.84024	2.05297	1.61338	1.74244	1.70164
HIST1H2BI	1.74514	1.78262	1.6314	5.10988	3.50368	2.95468	2.39455	3.42781	2.08232	3.76305	2.06815	2.35088	3.77613	2.2899	2.14892
LRRC75A	1.74533	1.82766	2.08782	1.42742	1.84496	1.74488	1.51264	1.43539	2.34028	1.60078	1.47522	1.53937	1.63101	1.80254	1.56112
HLA-DQB1	1.74613	0.635738	4.0313	0.872055	1.06849	4.83183	4.26031	1.86989	6.34497	1.74151	2.2844	6.02191	6.88352	4.77377	2.06373
LOC654342	1.7464	1.94654	1.67022	1.2617	2.036	1.83918	1.48189	2.05487	1.13236	2.13251	1.9194	1.2224	1.32339	1.97676	1.94595
LOC102800310	1.74718	1.69925	0.526864	0.899935	2.25278	1.59237	1.37546	2.09058	2.26732	1.55588	2.1855	1.35659	2.06032	1.49996	1.71453
RABL2A	1.74885	1.51903	1.71873	1.38512	1.4441	1.41486	1.48173	1.20934	1.70308	1.40729	1.69029	1.70013	1.61132	1.75003	1.20246
LILRB1	1.74895	1.74888	1.7071	2.34719	1.04635	1.90854	1.73886	2.11945	2.74259	0.685198	1.83291	2.30548	3.05952	1.67648	2.45057
MINOS1P1	1.7492	2.20157	2.42424	1.74219	1.50734	1.46333	1.37052	1.79917	2.71669	2.47581	1.5743	1.62166	1.23124	2.31925	1.87072
RNF175	1.75014	1.55062	1.1255	2.0572	1.3565	1.44966	1.64749	1.53351	2.08974	1.43498	2.09919	1.97257	1.76673	1.90157	1.23526
ITGAL	1.75074	1.99075	1.13986	1.53165	1.55466	1.90016	1.5092	2.10797	1.68581	1.22442	1.62812	2.49869	1.44901	2.04704	1.32333
COL9A1	1.75313	1.31972	1.54735	0.479551	2.14364	1.56529	2.12844	1.71064	2.3676	1.596	2.31168	2.33613	1.23	2.06626	2.20152
LOC100499489	1.75327	1.41168	1.04506	1.29784	1.82862	1.62942	1.89854	1.68144	1.72936	1.46202	2.0283	1.28806	1.79296	1.57943	1.51613
FAM174B	1.7536	1.76356	1.50162	1.71611	1.66441	1.53768	1.74836	2.05395	1.98164	1.89842	1.64539	1.8182	1.35673	1.87741	1.97335
GJA9-MYCBP	1.75364	1.65838	2.49528	1.55182	1.73927	1.10279	1.27103	2.57083	2.10964	1.3207	1.38139	1.53325	1.16378	2.26208	2.91869
ALDH1L2	1.75491	2.50231	2.18004	2.8017	2.41441	2.47033	2.14341	2.53154	2.19754	2.8064	1.83944	2.1265	2.58403	2.37681	2.68835
DDX28	1.75544	1.54099	1.2829	1.22555	1.49708	1.69574	1.50038	1.65987	1.84226	1.00496	2.01014	1.88488	1.75814	1.4979	1.34167
ANXA13	1.75612	1.85837	1.39457	0.736152	1.71938	1.88309	2.80585	2.13112	1.79683	1.83372	1.59445	0.631529	1.13004	1.05986	1.93787
CCR10	1.75635	0.854798	1.22155	1.4488	1.43279	1.13506	1.36843	1.41257	2.31085	1.92203	1.61614	1.99692	2.28814	1.86636	2.21088
RNF208	1.75704	1.51774	2.35749	1.346	1.81959	1.65042	2.32496	1.645	2.35512	1.89409	2.43831	1.88353	2.07621	2.01669	2.11808
ITPRIP	1.75727	2.13856	2.07036	3.48886	1.93036	2.36575	1.71205	2.56796	2.52604	2.8441	1.70037	1.86836	2.3504	2.10355	2.52647
GOLGA2P5	1.7574	1.79596	1.51849	0.9576	1.51504	1.64712	1.3567	1.12167	1.34266	1.70971	1.76245	1.59741	1.33538	1.9432	1.49177
MAD2L1	1.75757	1.71929	1.08928	2.4175	1.95877	2.00734	1.82602	1.75257	1.43942	2.15834	2.02098	1.75595	1.99158	1.83773	1.64938
NAT6	1.75794	1.90343	1.69238	1.78528	2.05247	2.44377	2.28197	2.10926	1.29074	2.42924	2.31214	2.16423	2.17329	1.66017	2.24021
LINC01159	1.75905	1.46105	1.33719	0.59247	1.38515	1.67758	1.73981	1.10462	1.80258	1.78648	1.90566	1.46854	1.66274	1.73132	1.50004
RUNX2	1.75912	2.20662	1.42923	2.49938	1.78003	2.62044	1.7861	2.1735	2.6348	2.3818	1.84851	2.14922	2.7007	2.42442	2.15741
DCBLD1	1.76011	1.91887	1.67703	2.01389	2.08794	1.7635	1.95306	2.43367	1.51728	1.93696	1.59795	1.77897	1.87718	2.12398	2.0096
LOC100506639	1.76069	2.17296	1.88189	1.9337	2.09293	1.85258	1.90079	1.70454	2.26556	2.01969	1.86614	1.83874	1.78703	2.11179	1.80874
SLC43A2	1.76205	2.22111	4.07633	3.14224	1.87514	1.76005	2.3313	3.369	3.43476	2.00996	2.24433	2.43606	3.20063	2.02319	2.43179
NLRC5	1.76214	1.87783	2.0329	2.25095	1.56988	1.57116	1.38377	2.24529	2.19448	2.2459	1.79773	1.96659	2.5071	1.69933	2.17897
LOXL1	1.76223	1.29167	1.23333	1.87623	2.37805	1.96412	1.20398	1.79535	0.853085	2.16126	1.69454	1.58149	2.07948	1.6461	2.01131
UBOX5	1.76227	1.74224	1.35861	1.8309	1.55187	1.63113	1.82795	1.50617	1.60597	1.73136	2.03152	1.78005	2.02824	1.64292	1.67387
LOC101927621	1.76229	1.75579	0.902419	1.62313	1.76907	2.08739	1.6225	1.95467	1.82452	2.12705	1.62221	1.68467	1.59384	2.44606	1.92717
ZNF501	1.76308	2.20726	1.54304	1.65058	2.41857	2.14619	2.47852	1.81301	1.87541	2.0821	2.09773	1.76441	1.90881	2.20407	1.79782
TACC2	1.76324	1.74723	2.02913	2.35763	2.13304	1.90688	1.79015	1.92316	2.49072	2.4608	2.17053	1.95492	1.98957	2.16431	1.76624
LINGO1	1.76377	2.18275	1.18377	1.32606	2.11038	1.43939	2.47982	1.90347	2.28447	1.74619	2.20905	2.28456	1.97185	1.92237	2.13811
TMEM9B-AS1	1.76386	2.64725	2.08249	1.47734	1.95893	2.26389	1.78877	1.86576	2.77813	1.79216	2.72433	2.72479	2.27208	2.4719	2.61276
KCND3	1.76388	2.0068	2.67892	2.43187	1.73455	1.7307	2.11786	2.51395	2.82516	1.91894	2.09222	1.97761	2.09977	1.9805	1.42366
LINC00173	1.76464	2.77827	1.67647	1.03839	2.17218	2.69457	2.12404	1.45405	1.49705	2.95686	2.34867	2.6419	2.46971	2.5704	2.73964
ZNF229	1.76898	2.03981	1.92174	1.57824	1.94042	1.7692	1.98046	1.82868	1.6259	1.73766	2.09918	1.87678	1.61586	1.894	1.68895
CNNM4	1.76909	1.57089	1.86896	1.8979	1.73767	1.65687	1.76568	1.66953	1.87078	1.71975	1.96061	2.06482	1.86285	1.86591	1.61754
ZCWPW2	1.76955	1.55199	1.37122	1.61474	1.70414	1.87265	1.85537	1.55186	1.34057	1.4932	1.5589	1.66211	1.46867	1.59156	1.64058
RPL17-C18orf32	1.76962	2.12323	1.94213	1.97413	2.61051	2.42342	2.51099	2.23417	2.29874	2.51853	1.14925	1.87958	2.30875	1.80291	0.793309
HDX	1.77024	1.74127	1.70496	1.90038	2.12142	1.85733	1.84965	2.15955	1.66582	1.85166	1.38484	1.95836	1.48853	1.9401	1.61458
FAM78A	1.77032	1.80464	1.47015	1.69342	1.22431	1.86253	1.96823	1.59665	3.07933	1.47698	1.78015	2.8839	1.92423	1.97906	1.76385
ZNF284	1.77043	1.60799	1.42176	1.87261	1.69631	1.69448	1.24893	1.43907	1.47094	1.51913	1.72841	1.45999	1.54446	1.8809	1.5978
C14orf79	1.77063	1.64619	1.87355	1.72777	1.76355	1.70591	1.35318	1.45108	1.48355	1.17089	1.66341	1.84328	1.68517	1.66157	1.74713
FAM46C	1.77069	2.71553	1.81561	0.958958	2.24047	1.76602	2.02877	1.62523	1.98152	2.59214	0.821482	1.66436	1.8059	1.80366	1.88649
PRKCQ	1.77167	1.74537	1.2401	1.14856	2.22879	1.63223	2.45122	1.71849	1.31955	1.58192	2.35206	2.03842	2.15723	1.91602	1.87664
PIK3R5	1.77171	1.55776	1.64606	3.03168	1.17215	1.53374	1.34432	1.8789	4.02573	1.74078	1.74587	2.45779	2.1195	1.81003	1.71301
RHOF	1.77195	1.4	1.40901	1.57079	1.39173	1.51092	1.69311	1.28239	2.1824	1.65396	1.7283	1.72058	1.76823	1.45671	1.51686
GTF2H2C_2	1.77238	1.64592	1.80315	1.8886	1.87374	2.0962	1.20953	1.35546	1.54166	1.59032	1.25983	1.39189	1.35623	2.02116	1.21893
ESRRG	1.77335	1.53619	0.783742	1.52708	1.52407	1.36978	1.96563	2.10733	1.74899	1.613	2.59317	2.14837	1.82567	1.84678	1.62949
ACER2	1.77358	1.93561	2.41279	2.07621	1.51288	2.32619	1.86535	1.3167	2.21465	1.71646	1.74286	1.3143	0.890412	1.04458	1.88046
DNAH9	1.77454	2.22608	2.90634	0.93692	1.67973	1.43863	2.07095	2.14032	2.17553	1.8019	2.26025	1.98799	2.42178	2.06785	2.28667
ZNF239	1.77474	1.85849	1.99887	1.56255	1.91226	2.0123	1.79855	1.95622	1.46656	1.04949	1.57052	1.88014	1.65482	1.91327	1.49673
PRR5	1.77495	1.80976	1.91507	1.86317	2.18128	1.64574	1.92431	2.13314	2.68403	1.64853	1.67648	2.34257	2.16532	2.06477	1.84281
NME1-NME2	1.77506	1.6265	2.43494	0.978591	1.54279	1.03784	1.66488	1.35898	1.34117	1.17235	1.93927	1.2773	1.84213	1.7781	2.19212
CALML4	1.77535	1.98658	1.45684	2.21901	1.6514	2.42109	1.31006	1.74137	2.2722	2.07639	1.9208	1.73447	1.82671	1.9636	1.5119
CCDC134	1.77557	1.69599	1.81528	1.81	1.61307	1.94517	1.95395	1.73517	1.95074	1.37472	1.80667	1.52206	1.74453	1.664	1.72334
MLIP	1.77618	2.96685	0.899796	5.04126	4.79378	4.1417	3.24513	3.99927	1.96585	0.601058	1.41881	1.15892	2.68654	3.56203	1.79838
ZNF2	1.77679	1.70704	1.22575	1.55529	1.61079	1.70346	1.682	1.61712	1.36043	1.10935	1.61312	1.4334	1.05093	1.88896	1.57853
TAS2R5	1.77771	2.23917	2.02419	1.93404	1.54913	1.64016	1.34072	1.42348	2.09364	2.11219	1.88313	1.88967	1.20699	2.44189	1.52953
MIR22HG	1.77801	1.88538	2.1923	2.80085	2.27172	2.14183	1.28291	3.18778	2.01821	1.33915	2.15497	2.14423	2.19837	1.31483	1.97867
GTF2H2B	1.77882	2.45634	2.99786	1.93541	2.53445	2.0395	2.0137	2.07301	1.87597	2.32245	2.42052	1.95943	2.65661	2.95886	2.43334
PUS10	1.77883	1.8782	1.60797	2.47512	1.66069	1.65479	1.76282	1.75114	2.60478	2.18714	1.6007	1.94449	1.79721	2.0748	1.84215
ZNF214	1.77894	1.92351	1.33937	2.06876	1.79866	1.94755	1.82797	1.47211	1.48055	1.50784	1.90178	1.72968	1.3669	1.845	1.21991
MYPOP	1.77966	1.58377	1.94228	1.69007	1.34781	1.58311	1.75933	1.58938	2.23074	1.88744	1.88472	1.82301	1.88838	1.49157	1.55274
DLL4	1.77981	1.94721	2.90274	2.13207	1.79671	1.80151	1.46539	2.23003	2.30902	2.21097	2.06167	1.50312	1.11165	0.921686	1.83139
POLG2	1.78057	2.00367	1.69735	2.08688	1.70149	2.02025	1.98302	1.67307	2.2613	1.96812	1.68874	1.57134	1.94254	1.88889	1.75467
RIMKLA	1.78137	1.7324	1.22789	1.47211	1.68815	1.56832	2.26379	1.88694	1.69781	1.10783	2.37833	2.20553	1.22299	1.51316	1.05427
LOC100130744	1.78171	1.80551	1.87449	2.42667	1.3804	1.68992	1.61677	1.79386	2.0793	1.92792	1.69822	1.86497	1.57951	1.61438	1.58593
RANBP10	1.78243	2.07958	2.05328	2.23391	1.83571	1.89281	1.76488	1.95535	2.26144	1.91934	1.8827	2.08864	1.87613	2.00339	1.75998
FHOD1	1.78252	1.82087	1.8499	2.6408	1.41194	1.66883	1.41958	1.98433	1.92068	1.78689	1.79011	1.52615	1.66899	1.83292	1.5792
FAM227B	1.78265	1.8492	1.33209	1.6327	1.7431	2.02027	1.61015	1.84904	1.33523	2.14525	1.87675	1.71945	1.5128	2.06169	1.62424
ZNF777	1.78274	1.77775	1.84063	1.81351	1.73022	1.44551	1.78113	1.5916	2.04487	1.7424	2.0496	1.83016	2.14804	1.90671	1.98907
MCM8	1.78301	1.78146	1.54172	2.33988	1.79839	1.83032	1.52033	1.80053	1.26748	1.62498	1.75269	1.63761	1.70172	1.5363	1.55154
L3MBTL3	1.78383	2.04733	1.89178	2.15069	2.31097	2.00161	2.0027	1.94765	1.95142	2.22314	1.54954	1.78274	1.77299	2.18759	1.74009
KRI1	1.78529	2.25802	2.16497	2.54037	1.99648	2.02059	1.87518	2.12741	2.39231	2.18044	2.34351	1.86085	2.09034	2.23571	2.22947
LOC100288842	1.78573	1.43003	1.28804	1.20233	1.55624	2.03968	1.80178	1.18426	1.60903	1.0769	1.66765	1.63716	1.59765	1.84499	0.477912
SLC2A10	1.78603	2.30684	2.16359	2.81493	2.45232	2.43006	1.82734	1.77262	1.51078	2.29705	2.06196	2.00507	1.96273	2.19846	1.8745
PDE1B	1.78699	2.10647	1.08212	1.67877	1.64088	1.71847	1.82422	2.015	2.12166	1.19314	1.91278	2.3949	1.46365	1.67896	1.05641
CRISPLD2	1.78732	3.36977	3.79112	4.84508	3.79816	3.1462	2.45442	4.10393	2.81316	4.3878	2.75929	3.10944	3.13803	2.86646	3.62514
MAML3	1.78773	1.65937	1.58154	2.14634	1.6696	1.63865	1.8137	1.84244	2.18126	2.01615	1.66939	1.88034	1.47934	2.09717	1.57371
SIRT6	1.7879	2.01621	2.10645	1.71462	1.52401	1.88718	1.65488	1.66945	2.76074	1.39581	2.20989	1.63827	2.13606	1.65265	1.72606
LMCD1-AS1	1.78811	2.06573	1.9417	1.62381	2.26987	2.11171	2.34535	1.94503	1.65674	2.34513	2.15294	2.65622	2.3937	2.57639	2.00079
C22orf29	1.78861	1.90872	1.64193	1.82638	1.46238	1.67917	1.61077	1.76848	2.10149	1.38029	1.65951	1.77375	1.38967	1.66925	1.74677
GLDC	1.78955	1.87754	2.33267	2.86845	2.3632	2.32163	2.12204	2.21999	1.65573	1.97754	2.04583	1.94079	2.43045	2.344	2.32087
ZKSCAN4	1.79043	1.4889	1.06853	1.62071	1.68944	1.7795	1.74835	1.42379	1.70768	0.810224	1.78301	1.55231	1.49125	1.59989	1.17207
PPP2R2B-IT1	1.79096	2.31501	1.94458	1.3382	1.73436	2.15472	2.03304	0.783966	1.74695	1.32268	2.00851	2.46811	1.61873	2.41334	1.66484
ECSCR	1.79101	3.51974	3.18901	3.3955	3.70184	3.22766	2.42051	3.52095	2.35058	3.4409	2.54874	1.7764	2.53706	2.17576	2.9389
A1BG	1.79116	1.76114	1.72556	1.50437	1.94267	1.52724	1.92377	1.41097	2.17412	1.80276	1.90864	1.7875	2.12451	1.84612	2.10784
FANCM	1.79159	1.62221	1.04971	1.91934	1.83935	1.88431	1.58204	1.91682	1.18292	1.52677	1.75357	1.5888	1.40444	1.6991	1.36754
TIFA	1.79205	2.08207	1.62467	1.99234	1.31091	2.31305	1.25309	2.33804	1.6972	1.45797	1.70944	1.58673	1.63959	1.53663	2.15881
PTGS2	1.79457	2.23756	3.51379	4.49502	3.72251	2.42886	2.27483	3.57688	1.88683	2.13477	1.27393	2.14406	1.7146	1.6385	2.75659
FAM133A	1.79492	1.33122	0.800175	1.03671	2.05279	1.61198	1.68835	1.65832	1.22014	1.56859	1.55602	1.87465	1.55831	2.00943	1.73325
WAS	1.79522	2.21973	2.02915	2.92201	1.60379	2.11651	1.93378	2.42248	3.55515	2.56613	2.04264	2.4577	3.17462	2.2179	2.83699
TMEM45A	1.79585	2.1636	1.6109	3.36751	3.00814	2.67669	1.52672	2.58136	1.3984	2.81296	1.24586	1.24624	1.33711	1.46266	1.29288
TBC1D8	1.79653	2.58111	2.01052	4.19219	2.43861	2.8516	1.93869	2.71435	3.07332	4.07123	2.03621	1.73197	2.95413	2.48421	2.36131
WASH7P	1.79653	1.40099	1.23527	1.87369	1.62886	1.37548	1.59911	1.55999	1.70065	2.00722	2.13808	1.52046	1.41149	1.40645	1.48835
LOC101928936	1.79671	2.05177	2.22233	2.64524	2.31012	2.49059	2.12416	2.40497	2.08179	2.60338	1.82838	1.94752	1.97598	2.41167	2.13464
RRP7B	1.79761	2.12467	2.05168	1.87303	1.60557	1.74514	1.86771	2.05445	2.30002	1.94177	1.71471	1.90839	1.7285	2.01851	1.60537
ST6GAL2	1.79768	1.35395	1.14791	0.865222	2.20675	1.89244	2.48814	1.26179	1.95077	1.32398	1.65305	2.02487	1.06945	1.76641	1.18642
ZNF519	1.79783	1.9444	1.25395	1.92511	1.8187	1.84422	1.41854	1.5037	1.52479	1.58181	1.72073	2.09379	1.54274	1.86214	1.49859
SORCS3	1.79827	1.39375	1.20377	1.11784	1.41198	1.19075	1.72602	1.48033	1.98294	1.76782	1.79898	1.69702	1.67763	1.93388	1.6315
IPO4	1.79845	2.30531	3.06135	2.82184	1.71344	1.97412	1.72799	2.91048	1.99276	1.76482	2.02724	1.93251	2.33404	1.81258	2.30434
DAGLA	1.79866	1.58791	1.82002	1.21382	1.71312	1.28886	1.85223	1.30533	1.84052	1.54135	2.01166	1.94352	2.31118	1.85418	1.57629
TRPV3	1.79911	1.57626	1.23403	1.08438	1.37643	1.09468	1.59807	1.25104	1.69142	1.62261	1.78427	1.6052	0.995458	1.99059	1.40662
PRELID2	1.80088	2.3994	1.82826	2.01452	2.21034	2.4782	2.56306	2.5064	1.76719	2.33816	1.3804	1.83759	1.79963	2.22767	2.24529
ITPKB-IT1	1.80092	2.36381	2.30668	1.26994	1.80187	2.33037	1.67669	1.66209	2.19664	2.66548	2.1702	1.9657	2.01488	2.26024	1.97045
CBR3	1.80129	1.6976	1.70713	2.47702	2.43973	2.58624	2.19876	1.95968	2.00626	1.96719	2.16209	2.14378	2.05553	2.29109	1.9343
ZNF582	1.80145	1.69647	1.4214	1.66357	1.7919	1.73228	1.5831	1.40853	1.65999	1.28275	1.84867	1.81175	1.44535	1.70662	1.63631
ETNK2	1.8017	2.19005	2.05737	1.88843	1.95119	2.38132	1.99052	1.68282	2.04599	2.54214	2.23244	2.20712	2.39767	2.31536	1.84594
UBALD1	1.80224	1.99658	2.12902	2.20522	1.84699	1.72703	2.00587	1.88319	2.98929	2.2476	2.1661	1.96508	2.12431	2.1064	2.39972
AMACR	1.8023	2.56279	1.13267	2.28544	2.62769	2.65777	2.96972	2.50503	1.90498	2.47722	2.28504	3.17189	1.73843	2.85106	2.46477
CENPJ	1.80245	1.74055	1.2112	2.08993	2.14794	1.89647	2.03782	2.07319	1.95018	2.05502	1.66451	2.01019	1.51829	2.04879	1.39396
STK11IP	1.80254	1.90573	1.74384	1.78737	1.71186	1.83174	1.91205	1.67013	2.06627	1.58563	2.01627	1.65987	1.87795	1.80352	1.7322
KCNQ1DN	1.80259	0.768547	1.01766	0.702933	2.04534	1.68742	2.10785	1.68923	0.676331	1.73194	2.48047	1.81733	1.6235	1.81346	1.41091
C8orf44	1.80295	1.94106	1.6503	1.28625	1.96376	1.66989	1.88211	1.67887	1.94015	1.72383	1.73631	1.73219	1.72578	2.12724	1.75833
NRG1	1.80343	1.38318	0.970846	2.40149	1.92807	1.82021	2.12412	2.2002	1.88761	1.18619	3.00098	2.10291	1.4079	1.30725	0.455868
KIAA0319	1.80417	1.31286	1.65234	0.982004	1.68334	1.46667	2.08246	1.44512	1.61263	0.739114	2.10105	1.77755	1.37086	1.84149	0.82464
CORO6	1.80443	1.38083	0.72526	1.82154	1.4509	2.02473	1.76846	1.31326	1.74907	2.29871	2.53233	1.65057	1.72572	1.77606	1.26408
CREB3L4	1.80452	1.63605	1.19412	1.40435	1.43426	1.92054	1.58616	0.740713	1.93059	2.00858	2.00521	1.51887	1.66618	1.61453	1.63907
PMS2CL	1.80479	2.06294	1.98986	2.53553	1.67967	2.22091	1.85429	2.34452	2.03648	2.31711	2.15232	2.06433	1.70051	2.12048	2.05308
PRKD2	1.80509	1.83215	2.61063	2.53772	1.79582	1.93088	1.65791	1.84545	2.83426	2.47996	1.97234	1.78837	1.92444	2.10858	1.73891
TTTY14	1.80578	NA	NA	1.61511	NA	2.20414	1.36818	NA	2.61194	2.35354	NA	2.0669	NA	NA	1.94575
PTOV1-AS1	1.80628	2.04902	2.22102	2.03343	1.64207	1.62456	1.5883	1.22642	2.29374	1.85041	2.21088	1.81828	1.86384	1.82239	1.41241
THBS3	1.80665	1.91407	1.87837	2.71073	2.40367	2.25818	1.52748	1.88991	2.30075	2.50869	1.93219	1.77676	1.74992	1.84086	1.55311
TRAF3IP3	1.80689	1.70427	1.06118	1.18112	1.43323	1.87604	1.54879	1.52303	2.3857	1.58274	1.67997	2.13261	2.05824	1.51958	1.82052
PTPN5	1.80707	1.49885	0.281489	1.05165	1.42273	1.13193	1.87668	1.6154	2.73697	0.755945	2.01323	2.2667	1.30104	1.81076	0.182116
ANGPTL6	1.80715	2.0543	1.91414	1.44917	2.09277	2.28267	1.947	1.51053	2.32356	1.97167	1.94172	2.04908	2.40527	1.91041	1.7503
LOC728613	1.80777	1.95929	2.16408	1.98116	2.0615	1.83284	1.83714	1.87743	2.25149	2.28184	1.6781	1.81067	2.00327	2.08533	1.83078
PLXNA4	1.80827	1.61877	1.7112	3.09814	1.77317	1.84736	1.72207	2.56827	2.06061	3.74742	1.66616	1.93774	1.41126	1.65218	1.70437
OLFML1	1.80841	1.61576	0.701257	1.62247	3.17247	2.91691	1.60307	1.13507	0.760528	1.67935	0.896574	0.961184	0.63985	1.68767	0.955233
CCDC176	1.8085	1.89042	1.78281	2.31001	2.02746	1.89453	1.77603	2.14423	1.63501	1.64908	1.88102	1.73245	1.71585	1.98852	1.39983
CSMD1	1.8091	1.72716	1.13465	0.823523	1.84412	1.46891	1.67082	1.42535	2.00426	1.36412	1.63708	1.69747	1.49148	1.57184	1.35235
MAB21L2	1.80911	1.74304	1.0222	1.37867	1.42509	1.4041	1.68409	1.73436	2.33774	0.728285	1.63218	1.94936	0.76374	1.52631	0.48796
GPR161	1.80912	1.81023	2.53753	1.64522	1.51716	1.67107	1.83074	1.66322	1.47435	1.52464	1.56379	1.65247	1.554	1.82066	1.72418
LINC00950	1.80916	2.22612	2.02348	0.758353	1.66643	1.81849	2.09243	1.74615	1.95678	2.17055	2.09038	2.09079	1.94018	2.11751	1.92954
BMP2	1.80958	2.01691	2.52199	2.54708	2.77997	1.41572	1.70832	2.14264	1.80897	2.60192	1.50324	1.65111	2.36215	1.59051	2.30994
KLRK1	1.81021	1.49343	1.6968	0.780702	2.49139	2.01701	2.22875	2.12285	1.68293	1.88408	0.947373	1.74906	1.28917	1.37669	1.3757
TMEM17	1.81068	1.60453	1.32345	1.80067	1.78752	2.11415	1.68629	1.64984	1.80941	1.33558	2.07881	1.78956	1.5326	1.84299	1.5193
IPCEF1	1.81124	2.53251	0.868363	0.57127	1.65069	2.44542	2.27703	2.09569	1.88591	1.05845	1.87805	2.34599	1.09544	2.27672	0.702722
HIST1H3C	1.81173	1.03346	1.80989	5.48883	2.5203	1.2877	1.43648	2.99948	1.73119	3.14888	1.5708	2.23734	1.59795	2.06127	2.20626
CNTNAP5	1.81176	1.59663	1.34375	1.16176	1.43681	1.45652	2.0073	1.72128	2.50078	0.770015	1.61453	1.8748	1.08523	1.79768	1.02824
NOL4	1.81201	1.64668	1.99324	1.22978	1.59527	1.46347	1.94146	1.83034	2.18688	1.51516	1.61331	1.84585	1.55445	1.87652	1.69646
LOC100506469	1.81217	1.60257	1.08952	1.3478	1.6647	2.09989	2.11384	1.59336	1.50976	2.17896	2.14472	1.9269	2.0193	1.83772	2.08819
ZSCAN20	1.81235	1.61963	1.76079	1.38945	1.52388	1.66891	1.66786	1.49617	1.78866	1.30472	1.5893	1.59394	1.06694	1.74405	1.41251
FAM26E	1.81396	1.88891	0.911385	2.29078	2.67844	2.36356	1.6233	1.85886	0.331954	1.8189	1.68876	0.933761	0.889327	1.64552	1.13611
KLRC4	1.81445	1.48313	0.876369	0.745527	2.1186	1.61053	2.06782	1.73876	1.41886	1.55076	1.17783	1.82146	1.41721	1.6743	1.40898
LOC100506384	1.81458	1.57273	1.09777	0.448177	1.39909	1.42576	2.09855	1.21978	1.74776	1.62426	2.02425	1.63514	1.0528	1.589	0.846834
LOC100128288	1.8156	1.983	1.70481	1.53985	1.94323	1.63069	1.8625	1.431	2.18987	2.07401	2.0018	1.76552	1.72666	2.34706	1.92785
ATF7IP2	1.81626	2.18391	2.31226	2.15747	2.25731	2.26009	2.08498	1.83459	2.16864	1.97546	1.83718	1.93389	1.97195	1.9032	1.80516
DPY19L2P2	1.81727	1.83309	1.70606	1.81437	1.89441	2.01586	2.30176	1.85537	2.01202	1.81455	1.74648	2.06077	1.80253	2.03653	1.4117
LRRC45	1.8173	1.54214	1.49366	1.61266	1.65878	1.44746	1.73111	1.39981	2.16982	1.37848	1.88779	1.85465	1.56768	1.6135	1.43742
TSTD1	1.81731	1.97659	2.84213	3.85908	2.57342	4.39817	1.82744	2.83708	2.98775	2.63626	1.94472	2.81225	2.8264	1.78757	2.54625
ZNF814	1.8175	2.03866	2.22655	2.05267	1.91644	2.10958	1.82261	2.05681	2.06579	2.13155	1.69249	1.61359	1.74607	1.95362	1.73457
TSHR	1.81758	1.44225	1.8407	1.34259	1.09482	1.65359	1.59128	0.804943	2.04124	2.33435	1.48231	1.51024	1.22667	2.11956	0.957907
BCAS4	1.81777	1.54699	1.3955	1.82091	1.65242	1.61514	1.52538	1.21221	2.14271	1.37558	2.14516	1.75668	1.61464	1.75472	1.66612
GMEB1	1.81813	1.73355	1.49645	2.42492	2.03127	2.16538	2.06294	2.19529	1.73099	1.85961	1.86293	1.9346	1.79055	1.92466	1.88791
FLJ10038	1.81852	1.88541	1.80439	2.25003	1.9809	1.96474	1.75661	1.90232	2.33892	2.43884	1.79862	1.59459	2.0278	2.2541	2.00498
LY75	1.81908	1.93093	1.50471	2.26482	1.67798	1.80277	1.22019	2.12257	2.33648	1.93108	1.73608	2.09534	2.7503	1.30841	1.90445
NBR2	1.8195	2.1377	1.91482	1.49804	1.64367	2.03285	1.51072	1.95283	2.50194	1.83875	2.11912	1.22303	1.63008	1.9752	1.71988
ATXN7L1	1.81955	1.78875	1.83956	2.32291	2.01655	1.96369	1.87961	1.92331	2.39611	1.93487	1.79714	1.8695	1.94247	2.06103	1.66171
RTN2	1.81974	1.46478	1.01754	1.83497	1.34428	1.67857	1.54426	1.34444	2.00566	1.17513	2.32161	1.7491	1.94201	1.03254	1.30207
PXN-AS1	1.82053	1.55559	1.05363	1.57643	1.91855	2.43789	2.04002	1.55702	0.644431	1.59587	2.31783	1.65278	1.75327	1.62131	1.30755
DHX34	1.82078	1.80279	2.84866	2.69296	1.89279	1.72001	1.80658	2.26987	3.12682	2.25374	1.83524	2.12439	2.25975	1.98628	2.12107
PIGW	1.82138	1.90728	1.65816	1.91364	1.59775	1.90476	1.66256	2.23987	1.44637	1.41938	2.00278	1.87844	1.74123	1.77597	1.52346
TRAM2	1.82165	2.35106	2.60746	3.65129	2.30872	2.06398	1.76244	2.42902	2.21881	2.42909	1.7624	1.63405	1.86178	2.09164	2.02823
ZNF836	1.82178	1.66891	1.43887	2.06434	2.25472	2.18663	2.07081	1.84776	2.26731	1.84545	1.49988	1.85944	1.13897	2.02377	1.73326
SLC37A1	1.82212	1.71855	1.95762	1.84288	1.49805	1.90603	1.89482	2.04225	2.32604	2.31935	2.01213	2.00024	2.4496	2.09263	2.37541
CCNT2-AS1	1.82235	1.74238	1.47282	1.51087	1.58986	1.55334	1.68833	1.72589	1.52788	1.51208	1.48862	1.58896	1.19056	1.70922	1.19883
DYSF	1.82332	1.85682	1.6842	2.51998	1.70508	1.61223	1.76533	1.98228	2.11034	1.83925	2.3187	1.78801	1.84809	1.59297	1.60864
NGEF	1.82475	1.97356	2.85115	1.46839	1.51139	1.62465	1.55119	1.62648	1.9684	1.63624	1.63524	1.78481	2.30471	1.80614	2.46521
RPL32P3	1.82558	2.0005	1.60613	2.13666	1.77379	1.53795	1.67075	1.89114	2.20881	1.57178	1.82394	1.79277	1.74923	1.93544	1.36453
EDA2R	1.82599	2.07698	2.17939	1.61263	1.80135	2.155	1.53144	1.51664	1.28176	1.80257	1.6293	1.68955	2.17167	2.14231	2.14938
METAP1D	1.8263	2.1235	1.62187	1.80186	1.68143	1.8461	1.79901	1.89934	1.6733	1.35253	1.66126	1.68328	1.61889	1.58846	1.28936
LOC100505715	1.82811	1.64688	1.48524	1.50954	1.61744	1.93199	1.88277	1.55734	1.83763	1.85711	1.57505	2.09126	1.50819	2.029	1.54944
WDR54	1.82861	2.10507	1.63691	2.89974	2.10289	2.40259	1.87217	1.72052	1.59664	1.64424	2.31451	1.7418	1.90239	1.8225	1.28901
ALPK1	1.82871	2.57287	2.83527	3.161	2.21158	2.49674	1.9221	2.68711	2.3645	3.22753	2.24342	2.32922	3.09778	2.46282	2.85514
DEF6	1.82877	2.31315	2.07778	2.6316	1.6363	2.44678	2.28289	2.83355	3.09857	2.30838	2.30939	2.9031	2.8166	2.33604	2.33966
GPR89B	1.82903	1.66196	1.35931	1.54969	1.78077	1.72205	1.71199	1.77013	1.48567	1.53105	1.5157	1.8831	1.44776	1.72014	1.24798
MRM1	1.82955	2.03591	1.79738	1.37228	1.51958	1.60484	1.72233	1.76961	2.02521	1.58764	1.47142	1.63454	1.69853	1.81461	1.92165
CD40	1.83017	2.1514	1.58429	2.42629	2.11696	2.35324	1.92014	2.6271	2.6452	2.34873	2.12368	2.28212	2.72713	2.16889	2.45984
GSTO2	1.83113	1.49669	1.31575	2.21274	1.83684	2.65369	1.72913	1.06204	1.56818	2.14049	2.05781	1.95414	1.64127	1.70317	1.64835
C21orf62	1.83148	1.87534	1.914	2.03591	1.38851	2.06255	1.7648	2.14959	1.93572	1.99689	1.58652	2.82459	2.21064	2.71212	2.47019
HIST1H3H	1.83167	2.27408	2.01166	5.09682	3.38595	3.46943	2.26376	3.0329	4.42298	4.51792	2.3775	3.08227	3.80412	2.53282	2.32165
NBEAP1	1.83179	2.65832	1.79724	1.50278	2.52941	1.52554	2.22593	3.04501	2.09017	2.22503	2.0534	3.13798	2.41472	1.74816	1.75025
RPP40	1.83264	1.70454	2.78557	1.73596	2.24221	2.39086	1.75812	2.84128	2.15376	1.14379	1.6076	1.63901	2.03959	2.26873	1.65391
RPS15AP10	1.83391	1.77158	2.24245	2.40157	1.58859	1.45866	1.14679	1.66123	1.99408	1.97186	1.2218	1.02575	1.19336	2.03982	1.80012
TMCO4	1.83396	1.44456	1.47531	1.98126	1.56254	2.05746	1.34745	1.35176	2.19739	1.61497	1.94755	1.97708	2.03522	2.07962	1.7673
ALPL	1.83439	2.23371	3.41792	4.68876	2.69816	3.84346	1.88522	4.25462	2.025	3.76955	3.1494	1.91677	2.80057	2.363	2.61743
EGR1	1.8348	2.29791	2.76338	4.83007	4.30183	3.68825	2.73607	4.6337	2.9571	2.92989	1.3408	3.81646	3.36095	1.93787	2.58122
WDR86-AS1	1.8351	2.58153	0.352286	3.38532	2.78021	3.67218	1.32896	2.11959	0.687486	3.37473	0.81252	0.745039	1.28367	1.79252	0.500888
HIST1H3F	1.8351	1.58363	1.13555	4.87811	2.88209	1.27312	2.2882	2.63479	3.4794	4.04448	2.22007	2.8803	2.68491	1.1781	2.54323
ZNF343	1.83516	2.00137	2.03449	2.15435	2.17744	2.06492	1.92785	1.99522	1.86942	1.7851	1.98437	2.15533	1.76764	1.76073	1.7009
MMP19	1.83516	1.9144	1.51939	3.42726	1.94332	1.86864	2.32581	1.80919	1.8066	1.91467	1.83438	1.84355	1.8116	1.90765	1.94601
C5orf63	1.83522	2.30423	1.52367	1.75387	1.67373	2.16295	2.08016	1.59612	1.94797	1.97758	2.12372	2.40144	1.74846	2.34819	2.10301
AIFM2	1.83544	2.11202	2.03974	2.18544	1.69491	1.87378	1.61559	1.83703	1.88452	1.66524	2.10221	1.76225	1.81615	2.1515	1.58578
STARD8	1.83567	2.66365	2.624	3.08319	1.98639	1.79644	1.95891	2.13554	2.51186	2.45178	2.13409	1.48178	2.54742	2.19092	2.58164
NOC4L	1.83571	1.49068	2.4102	2.09688	1.45102	1.93101	2.1841	2.17078	2.18855	1.82094	2.14919	2.42676	1.73132	2.25827	2.15346
PCDHGB3	1.83637	2.31937	2.36959	2.25403	2.2214	1.85749	2.29442	2.25201	1.95657	2.66902	2.26879	2.02167	2.19453	2.57376	2.2367
HAAO	1.83661	1.39873	1.22974	1.97283	2.13924	2.33085	2.02896	0.876323	1.68378	1.662	1.25477	1.86428	2.19152	1.34537	1.87989
FAM218A	1.83687	2.02875	1.56453	1.55837	1.86354	1.57418	1.67489	1.61568	1.89914	1.95126	1.80817	2.02048	1.74589	2.0673	1.29335
PCBP1-AS1	1.83728	1.7084	1.57239	1.55933	1.95534	2.03971	1.86866	1.57819	1.92801	1.7553	1.97746	1.60465	1.61553	1.77548	1.61983
KHK	1.8376	1.93106	1.64126	0.923523	1.57142	1.83846	1.84884	1.40429	1.88532	1.43877	1.85475	1.79464	1.87997	1.6346	1.78457
NOS1AP	1.83794	1.76295	2.14873	1.82878	1.66955	1.90976	2.00859	1.80141	2.04132	1.44638	1.9395	2.06598	1.74918	2.06007	1.77528
ARMC9	1.83819	2.00279	2.30751	2.4858	2.18383	1.88889	2.03159	2.43129	1.86684	2.40262	2.15386	2.11032	1.91089	2.14227	1.73702
EPOR	1.83846	2.0223	1.77107	1.90564	1.55407	1.69375	1.47039	1.46786	2.83422	2.63875	1.85265	2.02832	1.84611	1.50071	2.24047
LINC00162	1.83878	2.48187	0.574928	0.111715	0.848246	0.869985	2.59203	2.37524	1.63938	0.267479	2.23952	2.33601	1.0478	NA	2.33985
ZBBX	1.83886	1.92643	2.80889	1.11201	1.87821	2.15639	1.65782	1.28842	1.64642	0.476301	2.12718	1.4953	1.85493	1.89605	0.569007
WBSCR17	1.83963	1.83961	1.40002	2.36092	2.74963	2.22696	2.28701	2.28852	2.06833	0.899141	2.10454	2.12238	1.6152	2.55777	1.21875
C4orf32	1.84067	1.83152	2.21668	3.17432	2.27168	2.09519	2.09241	3.30939	1.95523	2.82716	1.98529	2.19593	1.5743	2.66229	2.5254
NOXA1	1.84074	1.34954	1.27059	1.65945	1.66688	1.79936	1.83534	1.54853	1.75127	1.70359	2.44888	2.188	1.69732	1.82852	1.41397
MMAA	1.84111	1.91102	1.75781	2.17489	1.79565	2.09994	1.91402	2.07772	1.64885	1.80203	1.82952	2.11005	1.89564	2.16255	2.14842
NPM3	1.8413	2.30835	2.51437	2.3098	1.53005	2.22645	1.2833	2.38613	2.23016	1.89764	2.04593	2.02837	2.45126	1.12999	1.88725
CCNJ	1.84137	1.95737	2.02029	2.29241	2.0504	1.89138	1.7271	2.54302	2.16311	1.64825	1.84423	2.11205	2.1157	2.46485	2.14189
EML6	1.84143	1.59967	1.72634	1.38004	1.7669	1.74605	1.74961	1.51282	2.03409	1.68636	1.8238	1.8127	1.62896	1.88362	1.60683
SFI1	1.84165	1.96859	1.75019	2.31091	1.77373	1.83446	1.9104	1.95593	2.27183	2.44928	2.32147	1.90978	2.02857	1.92567	1.8861
DCHS1	1.84287	1.80896	2.40971	2.3962	1.7988	1.57764	1.6503	1.73263	2.07086	1.64694	1.66771	1.61738	1.91799	1.98075	1.7594
ZNF749	1.84289	1.8736	2.04804	1.76016	2.04665	1.71937	1.57029	1.73522	1.73495	1.43443	1.56209	1.45981	1.4247	1.56858	1.66272
NLE1	1.84296	2.10528	2.08672	1.56273	1.91235	1.87575	1.89312	1.73668	1.97705	1.14071	2.07883	1.5947	1.84223	1.67924	1.70951
ZNF579	1.84317	1.42373	2.31952	1.7643	1.56872	1.48302	1.75626	1.72139	2.50411	1.87594	1.9677	2.07947	2.40527	1.82568	2.25786
LYSMD4	1.8433	1.90703	1.72361	1.62087	1.99769	1.76515	1.6972	1.52409	2.21068	1.82676	2.22355	1.51034	1.25918	1.83591	1.43115
RAB36	1.84341	1.70501	2.15442	1.50696	1.49839	1.71873	1.67306	1.7586	1.74142	1.49028	2.22884	1.54458	1.98605	1.78676	1.47378
CXCR6	1.84353	2.12155	1.82038	2.24172	1.82233	1.48904	1.44275	2.06018	1.66389	2.06903	1.26678	1.71347	1.89859	2.05634	1.56859
FAM13A-AS1	1.84353	1.76044	1.63596	1.50647	1.57852	1.4298	1.31379	1.6855	1.96913	1.52392	1.60897	1.60661	1.56155	1.92965	1.34164
ST3GAL1	1.84439	2.05363	2.4336	3.63121	2.25107	2.1877	1.93261	2.71843	3.28915	2.80002	1.9293	2.34361	2.93924	2.05216	2.88206
GLT8D2	1.84457	2.17007	0.648665	3.0547	3.61007	3.37583	1.62801	2.17817	0.683595	2.91022	1.27398	1.51518	1.19498	1.8303	1.34102
ZNF818P	1.84553	2.04778	1.25069	2.14903	1.45074	2.19619	1.68093	1.31411	2.59614	1.38264	1.80345	1.96873	1.2443	1.92048	1.52729
SLC25A19	1.84655	2.48964	2.3446	3.2357	1.85837	2.39449	1.7841	3.4954	2.78702	1.88933	2.23657	2.16888	2.91081	2.14513	3.15377
C14orf93	1.84668	1.80341	1.2627	1.72122	1.86348	1.90416	1.84357	1.20003	1.76282	1.6795	1.85932	1.95656	1.62466	1.94544	1.71448
XXYLT1	1.84678	2.10055	2.05765	2.40842	2.61554	2.30262	2.21592	1.93655	1.64235	1.76755	2.01604	1.97686	2.23002	1.99442	1.8607
RCC1	1.84687	1.86999	3.17897	2.29804	1.58627	1.99537	1.42239	2.68103	3.44196	1.83796	1.56912	1.98009	1.67995	1.97582	1.90041
ADSSL1	1.84718	2.15768	1.25764	2.31628	1.60851	1.88007	2.37958	1.38387	2.19523	1.92694	2.34474	1.94422	1.78584	1.86727	1.96639
ATAD3B	1.84751	1.92257	2.34737	2.19921	1.19182	1.9964	1.52355	2.05184	2.12389	2.0043	2.15943	1.62462	1.93613	1.74543	1.90575
PRDM10	1.84764	1.65189	1.89289	1.90209	1.80464	1.45025	1.55658	2.07427	1.84515	1.79027	1.60166	1.66327	1.55546	1.82613	1.73152
LEPREL4	1.84765	1.65792	1.88148	2.2543	2.05878	1.96815	1.40864	1.8006	1.9475	1.98279	1.80623	1.91488	2.10223	1.77213	1.99367
TSPAN12	1.84784	1.75727	1.70277	1.92943	2.33113	1.92258	2.17379	2.16526	1.61351	1.69992	1.95677	1.72461	1.77185	1.54442	2.07597
NR4A2	1.84797	1.15305	1.70919	3.96442	3.84581	2.6939	1.97339	3.94139	1.86703	2.94719	1.74048	2.75595	2.66119	2.52085	1.67196
USP51	1.84802	1.72876	1.04082	1.77079	2.11251	2.00372	1.99052	1.61888	2.15609	1.46851	1.68468	2.16542	1.67623	1.64448	1.58573
SLC7A11-AS1	1.8483	1.72501	1.96835	1.89515	1.39243	1.16415	1.19055	1.50355	2.5282	2.28291	1.24337	1.28973	1.38368	1.87034	1.73979
NOVA2	1.84942	2.09632	2.92412	1.71571	2.10963	1.95005	1.98184	2.09041	2.6815	2.10695	2.28887	2.06194	2.39912	2.23151	2.25262
MTCL1	1.84955	2.00456	1.73629	1.35761	1.66458	1.1632	1.87182	1.48345	2.32716	1.58767	1.9078	1.92309	1.95754	2.01809	1.55724
ZNF200	1.85026	1.79513	1.7121	1.77989	1.86841	1.89644	1.84021	1.39213	2.14066	1.56405	1.6339	1.65554	1.97091	1.5353	1.76546
MAMLD1	1.85087	1.64372	1.88363	2.09809	1.59887	1.62047	1.64214	1.48111	2.15571	1.87799	1.84109	1.62442	1.90147	1.70719	2.03509
RUNX1	1.85106	3.01485	3.10694	4.1077	2.37757	2.65938	1.78199	3.51803	3.10817	3.10803	2.07362	2.09309	3.34788	3.0701	2.97572
TC2N	1.8511	1.68385	2.92133	3.9251	2.48031	3.71907	2.59639	1.98069	3.05929	3.41515	2.90422	2.92823	3.02338	1.98982	1.48766
TSGA10	1.8515	1.97625	2.13577	1.67564	2.2068	2.16605	1.93727	2.31255	1.85933	2.11923	1.78749	2.0186	1.51896	2.11468	1.70269
BDH1	1.85158	1.88688	1.10556	1.27413	1.55959	1.69295	1.84921	1.62397	1.67933	1.11243	2.03758	1.88871	1.66919	1.60529	1.43934
FANK1	1.8518	1.33058	2.16235	1.40929	2.13807	2.01429	1.86502	2.28617	1.49991	1.45853	2.1425	2.12969	1.63262	1.78902	1.68574
TTBK1	1.85222	1.70048	1.9338	1.1445	1.52336	1.38109	1.87557	1.67152	2.3695	1.78436	1.94265	1.79042	1.88882	1.68731	1.86871
BSN	1.85234	1.66503	1.50944	0.973055	1.39469	1.4476	1.75004	1.65662	2.32481	1.07974	1.91226	1.65043	1.61631	1.50616	0.976958
SEC31B	1.85371	2.16441	1.90293	1.92795	1.91689	2.20427	1.94394	1.91786	2.47638	2.45778	2.30512	1.98625	1.83845	2.26576	1.63715
CLEC2D	1.85533	1.45706	1.94506	1.85266	1.97331	1.77555	1.74449	1.61203	1.71388	1.98418	1.50869	1.85416	1.55583	2.03526	1.1027
PRKCD	1.85562	2.20492	1.81654	2.70155	1.7114	2.3963	1.90781	2.32465	2.84063	1.70011	2.08268	2.33992	1.56141	2.16835	1.38533
PGR	1.85614	1.92678	1.7664	1.69368	2.04646	2.3217	1.4608	2.14448	1.07285	2.59204	1.60038	1.25483	1.44183	1.8843	1.98949
TGIF2	1.85629	1.90082	1.71886	2.10538	2.22645	2.33586	2.0158	1.91923	1.715	1.76718	1.69491	1.97788	1.434	1.74668	1.3333
GPATCH4	1.85649	2.25743	2.81019	2.05089	1.93597	1.98647	2.06661	3.21034	2.12199	1.88148	2.00163	2.17017	2.19045	1.86492	2.32582
MAATS1	1.85664	1.88036	1.95515	1.69887	2.07572	2.01255	1.77769	1.89981	1.65595	2.00613	1.87746	2.01863	1.70832	2.28437	1.4506
USP49	1.85677	1.88446	1.86242	1.83111	1.79239	1.73863	1.7232	2.01909	2.22745	2.18892	1.68043	1.70719	1.64202	1.95978	1.75517
SPIN4	1.85807	1.66219	1.47528	1.93427	1.91194	1.79286	1.7049	2.22534	2.00777	1.99967	1.92078	1.9525	1.5647	2.02206	1.92316
DDX51	1.85812	2.16892	2.1956	1.8303	2.25947	1.98668	2.12782	2.22922	2.0402	2.50456	2.24156	1.94204	2.05948	2.03704	1.99256
WSCD2	1.85861	1.68937	0.826739	0.651318	1.70364	1.58325	1.6195	1.23928	1.29532	1.38265	1.99357	1.56253	1.73201	1.78709	1.68713
AGAP6	1.8588	2.05369	2.06652	2.30208	1.8982	1.87104	1.58582	2.30532	1.86236	2.1894	1.90825	1.79579	1.73187	1.99315	1.82556
INHBA	1.85892	1.47807	2.17872	3.48469	2.30388	1.83921	1.70688	2.1546	2.03823	1.88407	1.7788	1.65908	1.67876	1.98844	2.07117
WDFY4	1.85908	1.84251	1.48349	1.85083	1.47092	1.91748	1.93656	2.04172	3.23895	1.68869	1.78027	2.79311	2.31212	2.01601	2.20378
CAPN15	1.85921	1.64129	2.59604	2.27633	1.5299	1.40322	1.5751	2.11402	2.9179	1.73771	1.71258	1.71433	2.20498	1.81446	1.86885
TMEM179	1.85933	2.21256	1.1968	1.49673	1.7531	1.21879	2.44889	1.89541	2.32129	1.09083	2.32717	1.76672	1.73629	1.50126	2.16285
BCL9L	1.85942	1.73189	2.64655	2.4815	1.63392	1.34834	1.62307	1.7325	2.2477	1.98645	1.87922	1.63062	1.55149	2.13132	1.88903
RPL13P5	1.86006	1.65562	1.59141	1.45087	1.91525	1.79417	1.91655	1.49604	2.04386	1.81493	1.83229	1.55221	2.11377	1.5954	1.65035
UBXN11	1.86086	1.92006	2.47669	2.65679	1.72336	2.30077	1.82246	2.21317	2.09629	2.31271	2.43385	2.31394	2.06762	2.24812	1.91
C1orf204	1.86101	2.36307	2.3817	1.62593	1.90739	1.97574	1.79592	1.81148	3.56128	2.14598	2.01401	1.98558	2.55872	2.19505	2.54226
LAMC3	1.86149	1.45349	2.19889	2.70256	1.48618	1.11371	1.62622	1.25624	0.858458	1.59889	2.17407	1.77427	2.15069	1.86733	1.91741
KIAA0825	1.86265	2.00615	1.81304	2.33076	1.93045	2.00253	1.54239	1.96393	1.97313	1.67689	1.68275	1.47132	1.44063	1.79035	0.972427
KIAA1549L	1.86282	1.49415	1.62703	1.30885	1.87603	1.61059	2.13528	1.64042	1.54317	1.34457	1.98706	2.3986	1.67899	2.04548	1.55862
DIRAS1	1.86289	1.71224	2.60897	2.034	1.50464	1.04817	1.89295	2.30672	2.81324	1.5135	2.42158	2.46955	2.95402	1.42411	2.83028
SNORA70G	1.86299	NA	2.23721	3.10093	2.23893	NA	NA	NA	2.36037	3.55105	2.86205	NA	NA	NA	NA
SOX12	1.86308	1.53757	1.85639	1.38491	1.65152	1.63583	1.92862	1.62047	2.0732	1.87416	1.47237	1.78302	1.29632	1.92348	2.02498
TMEM198	1.86318	1.90623	2.28106	1.66292	1.89883	1.5865	2.00558	1.78318	2.15365	1.71949	2.2638	1.98127	1.97203	1.73084	1.815
SLC25A15	1.86475	1.65765	1.69729	1.38331	1.7332	1.76011	1.59744	1.81215	1.6158	1.48828	1.90367	1.75499	1.522	1.72924	1.5279
ZNF280B	1.86486	1.67177	1.16398	1.25302	1.45567	1.47691	1.70907	1.53462	1.6637	1.32282	1.76844	1.85264	1.35302	1.60943	1.46815
ZSCAN16-AS1	1.86486	1.95284	1.51338	1.64505	1.90362	1.9911	1.95747	1.5521	2.03161	1.86032	2.07117	1.6947	1.86386	1.90389	1.97611
NEURL2	1.86504	1.82783	1.21937	2.56505	1.57925	1.78791	1.28683	1.29406	1.75121	1.53536	2.1077	1.89208	1.18003	1.84194	1.30235
TMPPE	1.86518	2.05338	2.3437	2.30928	1.86948	1.82302	2.06703	1.97734	2.86334	2.01013	2.06567	1.92152	1.79769	2.26603	2.17218
SEMA3E	1.86529	1.72268	1.4283	2.20483	2.46895	1.98439	2.15716	2.57261	2.60169	1.87791	1.59703	2.42435	2.4716	2.47016	2.76136
FRK	1.86596	1.47542	1.41176	1.41404	1.94859	1.76358	1.67601	1.62953	0.83007	1.70041	1.50757	1.31679	1.00327	1.76125	1.04049
DHODH	1.8661	1.99679	2.09662	1.65878	1.84655	2.20553	2.2126	2.1015	2.05937	1.91212	2.16207	1.87293	1.71852	1.97557	1.66336
SYDE2	1.86628	1.86883	1.81101	1.93555	2.18858	2.10852	1.45473	1.696	1.65465	1.87825	1.56725	1.54156	2.19687	2.05839	1.84848
PIP5K1B	1.86726	1.62439	1.17858	1.98259	1.64546	1.6741	2.07326	1.60044	2.42913	1.70379	2.55826	1.98644	1.29259	1.44006	0.949736
YJEFN3	1.86743	1.67984	1.52095	1.88572	1.30847	1.39178	1.73795	1.50031	3.07064	1.59465	1.84255	2.41891	1.29694	1.29856	1.05855
C5orf49	1.86743	1.68292	1.66813	1.77236	1.34659	1.03865	1.61047	1.65062	2.17048	0.902681	2.12707	2.1541	1.67169	2.0241	1.13051
OLFML2A	1.86744	1.87163	1.14413	2.40602	2.94631	2.88423	1.55417	1.41195	0.859441	2.74983	1.54769	1.35397	1.06141	2.02095	1.1681
SPATS2	1.86824	1.71512	1.89387	2.49074	1.89331	2.09919	1.67968	2.22233	2.14501	2.16958	2.05161	1.77831	1.66579	1.72185	1.57707
PCDHB11	1.86881	2.08734	1.877	1.60183	2.17856	1.96107	1.52592	1.92704	1.09146	2.14354	1.79321	1.65404	1.75208	2.10515	1.41864
FLVCR1	1.86882	1.80721	1.91193	1.96909	1.56434	1.63764	1.72743	2.01537	2.00594	1.77605	2.00721	1.65311	1.70535	1.85865	1.65857
SOX4	1.86926	1.30084	2.73561	2.21916	2.08768	1.48508	1.38364	1.85634	1.77088	1.53903	1.56924	1.96256	1.97256	1.92065	2.215
ELAC1	1.86974	1.96684	1.36415	1.84259	1.80534	2.30278	1.79667	1.98833	1.33575	1.27953	1.91584	1.94831	1.6037	1.75873	1.61381
TAF5	1.87002	1.54666	1.58377	1.77821	1.65817	1.52209	1.40799	1.83906	1.85958	1.62146	1.2817	1.49893	1.02108	1.66355	1.38019
NPY	1.87137	2.04806	NA	1.29723	2.22021	1.61903	2.60129	1.76758	1.70902	0.389754	0.297568	2.25125	0.135111	1.17977	0.228258
CHST8	1.87205	2.62975	1.42735	1.28541	2.26623	1.64729	3.03982	2.27963	2.50833	2.23427	2.42302	2.30336	2.76326	2.26165	3.14743
PRR4	1.87272	1.46214	1.06709	1.60717	1.97895	2.07089	2.3852	2.29107	0.439688	2.4434	1.81012	1.6721	0.253816	2.06221	1.75339
ZNF208	1.87326	2.02395	1.862	1.87257	1.60456	1.60658	1.63792	1.24927	1.37504	1.88364	1.07862	1.05786	1.09006	1.55741	0.846724
GPR89A	1.87364	1.84412	1.88742	1.62571	1.8051	2.24693	1.74835	2.45161	1.77209	1.79042	1.96841	2.02242	1.4638	1.78398	1.32014
LINC00515	1.87367	1.84686	2.55813	0.897921	1.5158	2.41152	2.22254	1.66009	1.98954	2.20404	2.08262	1.53875	1.74306	2.56544	1.5915
CD300A	1.87375	3.49311	2.45613	3.90073	1.34843	2.93928	2.13566	3.434	4.04813	2.67462	2.54492	3.05125	3.91436	2.56276	3.39457
FAM110D	1.87412	1.97042	2.5321	1.80701	1.67609	1.44967	0.81047	1.63753	1.84784	1.24302	1.20133	0.805804	1.11348	1.12965	1.50246
KCNE3	1.87502	1.6857	1.17865	2.43361	1.34743	1.80376	1.60253	1.60125	3.80942	1.94137	1.70088	2.61029	1.88741	1.68291	2.10451
HMBS	1.87572	2.17149	1.42794	1.34222	1.94603	1.64471	1.61711	1.77737	1.79861	1.72314	2.02545	1.77476	1.57539	1.91912	1.71594
RORB	1.87589	1.97272	1.43648	1.55582	2.02534	1.61089	2.40917	1.88073	1.77523	1.50538	2.18349	2.33339	2.17344	2.41984	2.19811
LOC441454	1.87628	1.96546	1.85074	2.12214	1.79393	1.41147	1.81164	2.06684	2.48151	2.04735	1.54889	1.75	1.59224	2.37108	1.58031
FAM178B	1.87646	1.65051	1.56248	0.923697	1.99196	2.12842	2.18752	1.54134	1.43901	1.60484	2.27168	1.79553	1.7688	1.77807	1.69339
PXDN	1.87649	2.47311	2.96957	2.75653	2.22866	1.79621	1.23369	2.054	2.35261	3.05524	2.58421	2.33216	2.71711	2.40454	2.82281
EXTL1	1.8765	1.56873	1.13296	2.04214	2.15029	1.3776	1.93025	1.65777	1.96425	1.30648	1.86363	1.62833	2.00345	2.15845	1.90628
ALDH1B1	1.87706	2.32357	2.27071	2.20276	2.79334	2.27976	2.03361	2.43093	1.71332	1.92322	1.84566	2.24976	2.25519	2.1921	2.75859
NAGPA	1.8779	1.45094	1.41286	1.68674	1.84964	1.74987	1.90801	1.80262	2.49834	1.32777	2.07098	1.96239	1.92533	1.74004	1.75337
ACVR1C	1.87796	1.6344	1.6117	1.04269	1.74094	1.31972	1.51134	1.86268	1.1209	1.67696	1.55732	1.8	1.28478	1.7522	2.08355
ZFAT	1.87836	1.73333	1.72435	1.5211	1.73989	1.62313	1.67107	1.63868	2.19909	1.65787	1.74056	1.5831	1.59702	1.72589	1.62549
MUC20	1.87839	1.62003	1.90451	1.49732	1.86909	1.14528	0.621654	1.66236	2.17017	1.79516	1.82526	0.849086	0.78104	1.9502	1.39247
FAM60A	1.87844	2.65627	2.36822	3.22535	2.53679	2.68989	1.949	2.71608	3.11357	3.04966	2.01594	2.15134	2.85269	2.16523	2.63902
DSN1	1.87939	1.82203	1.21713	2.1487	2.01402	2.03059	2.00322	1.76205	1.85147	1.68878	2.30172	1.88297	1.8423	1.81277	1.12573
C14orf28	1.87987	1.71515	1.23117	1.78056	2.04958	1.97717	1.89405	2.11773	1.47411	2.26811	1.71905	2.02313	1.5269	2.17607	2.25483
CLDN15	1.88071	1.7773	2.0104	1.85788	1.50325	1.58101	1.584	1.96104	2.80108	1.86291	1.93546	1.53989	1.62225	1.98655	1.9698
EID2B	1.88128	1.6456	1.35154	1.46057	2.17969	2.03564	1.93335	1.9499	2.01872	1.70241	2.03337	1.81665	2.15231	1.85487	1.61365
TMEM63C	1.88154	1.87243	1.19758	1.04593	1.62764	1.45371	2.0901	1.23781	2.24335	1.99012	2.43445	1.8897	1.87504	1.75754	1.83827
C1orf115	1.88224	1.52788	1.7109	2.0345	2.67897	2.19273	1.74216	1.62841	1.53064	1.91926	1.68065	1.4654	0.935036	1.43604	1.28903
ZNF185	1.8827	1.73589	1.79155	1.87092	2.10051	2.26528	2.24307	1.71587	1.89054	1.88026	1.91377	2.38376	2.50093	1.77919	1.84445
POLD1	1.88357	1.67881	1.71849	2.29627	1.57682	1.64441	1.57284	1.81813	2.1083	1.95188	1.94023	1.89897	2.28475	1.5705	2.08387
CHML	1.88372	2.14297	2.63921	2.49275	2.33665	2.10561	1.97371	2.38326	2.05096	1.85941	1.96332	1.91744	1.86958	2.26986	1.83843
ZNF620	1.88372	1.72149	1.40811	1.37305	1.71241	1.56751	1.49185	1.4666	1.63568	1.33967	1.70615	1.63684	1.31803	1.74958	1.57667
WNT2B	1.88524	2.41589	1.55246	2.48757	2.46864	2.39949	1.90092	1.81313	1.68339	1.95576	1.45989	1.38139	1.61809	1.92334	1.95919
RSAD2	1.88597	1.14008	2.26347	1.70063	2.62903	1.85064	1.48635	1.55527	1.38561	1.61951	1.64785	1.93673	1.2114	1.54401	1.03803
FAM110C	1.88606	1.62339	3.33667	1.6676	1.61101	2.22816	2.04608	2.89733	1.78907	2.56037	1.64138	2.29431	2.83563	2.23565	3.23177
TMC8	1.88616	1.8001	1.52782	1.64278	1.51643	1.9442	1.73814	1.99248	2.33041	2.00299	1.80006	2.25737	1.95937	1.94939	1.75271
PRKCQ-AS1	1.88622	1.44158	1.28418	0.937449	2.08059	1.44199	2.15267	1.59907	1.13435	1.3642	2.47606	1.90396	1.52237	1.81251	1.44209
XK	1.88639	1.65906	1.19414	1.6165	1.4406	1.71858	1.47106	1.31464	1.48492	2.11306	2.46867	2.00018	1.99375	1.84842	1.71635
NUDT18	1.88678	1.74931	1.062	1.62627	1.98534	2.13219	1.98465	1.2391	1.51385	2.01836	2.48328	2.02802	2.08151	1.76744	1.5725
UNC79	1.88687	2.02455	1.33987	1.14569	2.02668	1.4916	2.10417	1.78081	2.11211	1.6478	2.00102	1.99657	1.63848	1.42181	1.60262
TDP1	1.88716	1.77467	1.51081	2.31273	2.31235	1.92261	1.90403	2.26605	1.92089	1.96546	1.92778	2.2062	1.92098	1.95299	2.00956
KLF5	1.88742	2.36207	1.16546	4.64375	3.52449	4.71645	1.77123	3.89294	0.594661	4.26184	0.859877	1.15116	0.804714	3.3044	0.660622
LOC100288778	1.88779	2.02815	2.33121	2.45099	2.60809	2.13662	2.11918	2.8382	2.69598	2.98052	2.64025	3.02913	1.58764	2.35282	1.99705
CTC1	1.88788	1.94645	2.10388	2.46093	1.88512	1.86105	1.80097	1.88801	2.61736	2.43263	1.81735	1.98308	1.64733	2.06615	1.75774
LNX2	1.88901	1.83325	1.85158	2.47549	2.16715	2.34366	1.56569	2.45782	1.86669	2.48645	1.84603	1.89681	2.10018	2.29649	2.23958
CNTROB	1.88933	1.93317	1.85513	2.75686	2.05821	2.05239	1.96361	2.17246	1.8573	2.26838	2.04833	2.31167	1.92652	2.0153	2.21421
C15orf52	1.88979	1.44967	2.00647	2.01641	1.83005	1.7595	1.89246	1.69429	2.63449	2.33046	2.21249	2.43381	2.47164	2.261	2.3257
OR2L13	1.88981	1.98755	1.35261	1.57727	2.43985	1.36755	3.23371	3.32509	1.60717	0.501688	2.86461	3.31753	2.67357	2.27637	3.30055
NEU3	1.89005	2.26851	1.66376	2.20194	1.89389	1.87559	2.01679	1.94226	2.7335	2.00156	2.05305	2.15164	2.06294	2.07063	2.15368
IL34	1.89104	1.72915	1.07855	3.57156	2.82221	2.74236	2.09503	2.13584	1.57472	1.93823	1.38913	1.21956	2.22678	2.57846	1.3852
HIST1H2AL	1.8911	1.24895	3.08679	5.36438	3.29897	2.45467	2.09416	3.44033	3.82103	4.86959	1.61449	3.42501	3.95972	2.43429	2.78318
SAPCD2	1.89114	1.63034	1.38937	0.757536	2.08368	1.65939	1.85531	1.29422	1.30145	1.70642	2.082	1.84003	1.79835	1.78555	2.05197
ZFPM2	1.89141	2.01561	1.87703	2.43727	2.44438	2.32287	1.89011	2.17444	2.51844	2.4353	1.98839	1.7523	1.65913	2.26673	1.62445
KIAA1456	1.89152	2.49123	1.8701	1.49687	1.89536	1.88396	1.97296	1.80474	1.80834	1.86864	1.88192	2.02567	1.51787	2.33746	2.30745
ZDHHC1	1.89198	1.87458	1.67087	2.00988	2.06213	2.13471	1.62555	1.57979	1.21626	1.69969	2.24419	1.95403	2.16987	2.19622	1.80719
PRRT3	1.89239	1.66355	1.67343	1.59807	1.50718	1.6091	1.98822	1.54448	2.06074	1.70512	2.06661	1.80723	1.74756	1.84826	1.34491
LOC100287225	1.8925	1.8549	1.64712	0.636747	2.1122	1.88691	2.18893	1.70811	1.56886	1.65449	1.99052	1.82525	1.41717	1.71362	1.61089
MAPK7	1.89262	1.96502	2.37449	2.6393	1.71942	1.5916	1.785	2.11877	1.95552	2.02194	1.97303	1.88761	2.1782	1.95324	2.22438
DHRS4L2	1.89306	2.84122	2.63601	2.40738	1.93284	2.97765	2.92042	2.5915	2.60024	2.58586	2.68233	3.10719	2.4727	3.08623	2.34999
CDK20	1.89331	1.66958	2.00967	1.72576	1.6403	2.13309	1.91507	1.98542	1.60582	1.49309	1.97558	1.98748	1.72558	1.86356	1.40914
NAALADL2	1.89342	2.03088	1.4118	2.32527	2.35624	2.36846	2.37682	2.26023	1.43904	2.35671	1.60759	2.30321	1.88618	2.76643	2.23885
C14orf80	1.89358	1.40799	1.48494	1.63281	1.75912	1.51912	1.76856	1.50241	1.47547	1.38559	1.93026	1.62045	1.85758	1.4689	1.8312
ENTHD2	1.89384	1.79132	1.65029	2.06439	1.48913	1.69884	1.97913	1.84077	2.61718	1.88074	2.25718	1.91005	1.78971	1.67068	1.69198
TFAP4	1.89387	1.4558	1.36223	1.22733	1.38556	1.8252	1.61187	1.23626	2.13208	1.72024	1.61634	1.73011	1.4312	1.84758	1.74079
ZNF486	1.8939	1.71303	1.44506	2.02736	2.05533	2.09063	1.60392	2.05387	1.71173	1.89171	1.69365	1.7205	1.65718	1.67991	2.00496
ATOH8	1.89393	2.56249	2.72686	2.80423	1.69694	2.1027	1.88414	1.93409	4.09993	3.11368	2.24384	1.21608	1.93351	1.91424	1.72612
SPATA25	1.894	1.3501	1.16445	1.7101	1.24523	1.62646	1.6067	0.87994	2.07228	1.6833	1.8194	1.34024	1.31955	1.80098	1.49264
SLC26A6	1.89479	1.99293	1.71369	3.11454	1.86103	2.17337	1.47331	2.00201	1.74745	2.97163	1.73341	1.59298	1.50783	1.74409	1.72092
POLH	1.8949	1.99578	2.11194	2.03832	1.81245	1.88783	1.88301	2.01272	1.92005	1.8218	1.70325	1.77159	1.71011	2.22167	1.95521
METTL24	1.89524	2.16369	1.45189	1.65915	2.31133	1.965	1.64972	1.27274	1.0438	1.31902	1.7357	1.29937	1.79355	1.3728	1.60735
PTPRG-AS1	1.89588	2.08888	1.62366	1.50008	2.13717	1.67316	2.0328	1.97514	1.41456	2.38349	1.84215	2.188	2.17998	1.68648	1.68982
LOC100129550	1.89635	1.66569	1.57844	1.83885	1.9001	1.95773	1.95918	1.721	1.898	2.05863	2.10509	2.22915	2.03493	2.30368	1.85765
LINC00526	1.89651	1.651	1.12021	1.40245	1.69896	1.71984	2.12048	1.57561	1.45695	1.86018	2.00245	1.94545	1.71957	1.96044	1.78918
HPGDS	1.89662	1.43642	0.509611	1.08425	2.24825	2.62062	2.41099	2.12286	2.5071	1.02947	1.53347	2.56262	1.6878	0.986795	1.65314
DCLRE1B	1.89667	1.70516	1.55759	1.86493	1.90135	1.99613	2.02663	1.95634	1.89819	1.7106	2.01906	2.04427	1.74242	1.93862	1.78807
ZNF835	1.89683	1.73898	1.11187	1.00666	1.39689	1.63768	1.66252	1.52354	1.73745	1.14657	1.91057	1.56519	1.04422	1.9455	1.2165
KPTN	1.89733	1.897	2.01695	1.35304	1.54525	1.5601	1.56671	0.93799	1.94771	1.57096	1.95183	1.82625	1.5814	1.5539	1.65911
VAV1	1.89872	2.16924	1.91725	2.26996	1.69636	2.3939	2.00422	2.77778	3.11219	1.74803	2.22104	2.93956	2.80113	2.39897	2.75578
CLDN10	1.89913	1.94706	1.07202	1.41006	2.36976	2.2604	2.82359	1.36421	1.47903	2.29452	1.92961	2.80489	2.05464	2.01329	2.40601
CDPF1	1.89919	1.92936	1.7594	1.83434	2.33381	1.93884	2.27264	1.60525	1.81181	1.8024	2.23042	1.87395	1.88571	1.96179	1.71695
SERPINB8	1.89919	2.48591	2.3149	3.15295	2.20083	2.31289	2.06495	3.13671	2.30729	2.43637	1.87809	2.16809	2.5552	2.12138	2.53449
ANK1	1.89982	1.62169	0.452755	1.41328	1.87327	1.32826	1.76786	1.79514	2.19445	0.846238	1.91425	2.13733	1.26997	1.34968	0.441946
LOC148696	1.90026	2.0344	2.55312	2.07007	1.67584	1.9523	1.76953	2.05992	3.2225	2.37388	2.05723	1.81406	1.97211	1.86705	1.75841
GCH1	1.90058	2.20711	3.10502	2.58162	1.77554	1.92092	1.27017	3.25592	2.11723	2.89822	1.77505	2.22861	2.46545	1.99684	2.35332
COX10-AS1	1.90081	2.07846	2.05189	1.87115	1.93855	1.82017	1.63672	2.06937	2.10372	1.68677	1.7858	1.99282	1.55733	2.0133	1.63374
RRP12	1.90081	2.23092	2.47861	2.17026	1.46659	1.89232	1.93907	2.41326	2.1481	1.66126	2.22152	1.99159	2.09779	1.82077	1.90634
CASC1	1.90089	1.8628	1.59449	1.22321	1.82027	1.76601	1.84285	1.15839	1.39522	1.36844	2.07974	1.52505	1.36342	1.65826	1.07536
B4GALNT1	1.90117	1.8509	2.03028	1.96153	1.74499	1.84735	2.1357	2.16072	2.88523	1.80296	2.43992	2.1419	2.05362	2.02745	1.5397
TMED10P1	1.90117	1.91385	1.80487	1.05957	1.4815	1.71163	1.86228	1.06596	2.2308	1.38095	1.47742	1.71393	1.46833	1.93942	1.57944
LOC101927599	1.90149	1.68582	1.47485	1.77696	1.46237	1.69865	1.66123	1.37431	1.89104	1.1901	1.84079	1.46377	2.05248	1.85013	2.00439
C1orf56	1.90167	1.50953	1.68978	1.54616	1.79971	1.88392	2.03559	1.66901	2.08751	1.96846	1.7555	1.86223	1.56767	2.26502	1.62362
CLEC1A	1.90176	2.35439	2.16413	2.88307	3.14053	3.28855	1.80474	2.12967	1.97607	3.16463	1.10957	1.78318	1.62755	2.21895	1.47783
HCG8	1.9024	1.91695	1.69278	1.10327	1.73071	1.55535	1.95971	1.66425	1.91539	1.49289	2.17458	1.4053	1.54706	1.56897	1.65123
ZNF250	1.90263	1.80749	1.4503	1.6952	1.77139	1.8794	1.56971	1.64721	1.74555	1.62289	1.81829	1.65217	1.44955	1.76664	1.69631
LOC100303749	1.90379	2.48171	3.12403	2.34498	1.71007	1.63618	1.54889	1.99192	2.6471	2.74884	2.18822	1.8795	3.1234	2.67904	3.13622
CIB2	1.90399	2.18901	2.36014	2.25089	2.09454	2.07841	2.16744	1.84873	2.12678	1.96313	2.10506	2.52184	2.0377	1.86712	1.9984
FAM229A	1.90439	1.19357	1.67683	1.21735	1.4182	1.21498	1.66392	1.10917	2.43582	2.01404	1.02611	1.71208	2.39538	1.50634	1.56275
TBC1D10A	1.9045	2.44035	2.24778	2.84788	2.10773	2.63916	2.1969	2.09051	2.83275	2.49631	1.97078	2.24613	2.8555	2.1013	2.22173
PCDHA3	1.90465	1.73167	2.39057	1.36269	1.81494	1.46224	1.59722	1.35823	1.50757	1.65459	1.87697	1.73216	1.24277	2.33662	1.48525
PLSCR3	1.90467	2.27237	2.8897	2.81876	2.39337	2.36818	2.41133	2.26502	2.15868	2.4288	2.33848	2.57203	2.65776	2.39606	2.13084
TYW5	1.90481	1.93893	1.85549	2.021	1.92797	1.953	1.93359	1.84529	1.99757	2.05028	2.04272	1.88252	1.56948	2.07327	1.89819
GLB1L	1.90514	1.48893	1.45325	2.04052	2.00508	2.28801	1.92248	1.74074	1.21407	1.60619	1.87743	2.27935	1.73695	1.86219	1.80684
DUS2	1.90539	2.02545	1.60656	1.96776	2.10565	1.59792	1.79861	1.84688	2.14727	1.63792	2.13755	2.03683	2.08928	1.7757	1.48116
PTPRH	1.90553	2.17075	1.89689	1.67144	1.80745	1.49456	2.28373	1.85511	1.679	1.74031	2.06596	1.83557	2.05189	1.1334	1.4578
RPIA	1.90578	2.30042	2.24986	2.18188	2.1939	1.95681	1.82438	2.3289	2.08779	1.66539	1.88163	1.94134	1.74305	2.09191	2.06982
TBKBP1	1.90699	1.5403	1.94275	1.90325	1.5093	1.58355	1.97125	1.7428	2.52483	1.75015	2.02979	1.88413	1.78665	1.83801	1.78005
ADPRH	1.9072	2.19297	2.14458	2.02469	2.10521	2.29677	1.96892	2.09767	3.02301	2.12746	2.11428	2.21296	2.88066	2.05607	2.43552
PIK3CD	1.90725	1.88487	1.61951	2.06336	1.63505	1.86628	1.80996	1.75162	2.92452	1.57348	1.83412	2.28067	1.77981	2.0997	1.48009
SLC35C1	1.90746	2.05136	2.39018	1.95683	1.71525	1.8283	1.53969	1.97441	2.45336	1.57296	2.00643	1.7742	1.86709	1.98349	1.94239
DTHD1	1.90806	2.18394	2.88459	1.2335	1.90426	1.94574	1.85809	1.61626	1.93164	0.430285	1.95456	1.49262	1.56268	2.16491	0.511342
MGC27345	1.90806	1.90342	2.00223	1.53699	1.91746	1.86819	1.85759	1.88345	2.11132	1.88552	1.87671	1.72917	1.63032	2.1945	1.83039
ASXL3	1.90809	1.72655	1.52439	1.38141	1.88416	1.71	1.81685	1.62759	1.71935	1.38831	1.44953	1.60296	1.40784	1.98329	1.43255
RPUSD2	1.90812	1.85798	1.36311	1.44344	1.70284	1.7657	1.60238	1.77514	1.65398	1.3289	2.10195	1.66596	1.50142	1.54921	1.78835
GPR65	1.90859	2.57559	2.04216	2.48799	1.31743	2.3852	1.75359	2.97636	3.45661	1.81761	2.17213	2.71148	2.83657	2.47603	2.90479
DISP1	1.90899	1.8418	1.48215	2.55485	2.37259	2.38524	2.02286	1.94005	2.58011	1.95746	1.85814	1.87537	1.56846	2.1855	1.49624
TRAF5	1.90912	2.00315	1.90124	3.35195	2.72822	2.30844	2.01481	2.01967	1.95215	2.15271	1.87472	1.93617	1.93191	2.06806	1.78795
WASH2P	1.90932	2.01201	1.68137	2.16441	1.83043	2.07614	2.06951	2.06347	2.45752	2.10596	2.52387	2.24956	1.91664	1.76206	1.90729
FAM84A	1.9097	1.27622	1.62622	2.05815	2.39736	1.5505	1.60249	1.97396	1.60582	1.68026	1.31873	1.80335	2.05969	1.8756	2.19385
CACNA1B	1.91005	2.24382	1.45735	0.776702	1.60934	1.26385	1.82889	1.92548	2.07275	1.29446	1.6422	1.56409	1.40536	1.57831	1.34174
LRRC32	1.91038	2.6879	3.26688	3.61773	2.06817	2.64719	1.85356	2.46837	2.64631	2.98211	2.92018	1.84156	2.54256	2.00788	3.063
SLC39A4	1.91093	1.66327	1.61048	2.15072	1.71855	2.03461	0.864198	2.74251	1.79888	1.4894	1.17142	1.57865	2.14924	1.87976	1.94995
THG1L	1.9111	1.93359	1.75416	2.39313	2.05939	2.20122	1.70975	2.31026	2.5023	2.0743	1.56602	1.86048	2.00692	2.01425	1.72234
FMNL1	1.91162	2.0275	2.43646	3.12219	1.74292	2.06283	1.75847	2.60839	3.43342	2.597	2.26556	2.35769	2.98462	2.19327	2.65133
RAD18	1.91173	1.96436	1.63582	1.83151	1.78256	1.73982	1.80004	1.73822	1.9098	2.15237	1.70074	1.78029	1.65002	1.92421	1.59539
ZNF823	1.91196	1.90927	1.90587	1.61438	1.84434	1.83146	1.72084	1.78211	2.11022	1.72737	1.8401	1.6809	1.98746	1.50227	1.73854
C7orf63	1.91233	1.86065	1.62169	2.64704	2.1252	2.17059	1.72808	2.52035	1.35046	2.56183	1.9637	1.79503	1.66953	2.23202	1.48532
PCYOX1L	1.91276	2.03547	1.21515	2.26515	2.25792	2.43241	2.30724	1.97941	2.01975	2.26998	2.37962	2.42018	1.99222	2.42562	1.9794
ZNF222	1.91393	1.41643	1.15478	1.70392	1.70632	1.69977	1.58458	1.72616	1.88492	1.50925	1.74069	1.8515	1.72741	1.59222	1.57265
TMEM220	1.91457	2.03675	2.17766	2.15496	1.79388	2.56735	2.20685	2.41055	2.34465	2.43406	2.07238	2.74847	2.23568	2.74226	2.22931
ANKRD16	1.91491	2.02478	1.58206	1.75942	1.91446	1.75483	1.99871	1.62128	1.99826	2.03446	2.41798	2.03551	2.01722	1.99601	1.83418
DUSP8	1.91499	1.66768	1.36003	1.92275	1.70515	1.00386	1.64376	1.87811	1.84334	2.11981	1.57912	1.834	2.1028	1.57702	1.88234
MRAP2	1.91533	1.39387	0.433882	1.57175	2.03866	2.18866	1.73791	1.51166	1.94022	0.840389	2.27267	1.77882	0.759194	0.921163	0.171691
HSPG2	1.9155	2.47019	3.28872	4.3842	2.90891	2.18919	2.17243	2.09236	2.13384	2.91485	2.64078	2.1018	2.36559	3.21511	2.46023
ACOX2	1.91559	1.78504	1.70522	1.81364	1.96872	2.1825	2.10333	1.12084	1.83719	1.67889	1.92642	1.89149	1.61897	2.10761	1.89015
ELL	1.91582	2.02983	2.68591	3.36557	1.95591	2.1149	1.68118	2.69457	2.50672	2.444	2.22627	1.86459	2.63455	1.90124	2.417
FBP1	1.91621	1.49068	1.65624	2.20671	1.18753	1.5696	1.28355	1.8358	3.58915	1.58496	1.83047	3.81165	2.43143	1.65949	2.16725
OGFOD3	1.91673	1.81899	1.82451	2.01538	1.74025	1.96274	2.14437	2.13333	1.90769	1.85713	2.31658	2.19008	2.10154	2.0995	2.14505
ADAM33	1.91688	2.34268	0.643346	2.45502	2.41636	2.82202	2.04404	1.04788	1.96652	2.29108	1.74426	1.68031	1.11313	2.48628	1.53128
JMJD1C-AS1	1.9177	1.87105	1.82451	2.24985	1.57772	1.87305	1.48809	1.273	2.37423	1.85928	1.79141	1.71238	1.86444	1.76562	1.58749
RPL23AP32	1.91779	2.65892	2.49169	3.42889	2.22516	1.83541	2.13876	1.79055	2.02382	1.99096	2.21443	1.69709	1.86402	2.5477	1.95504
ZNF212	1.91819	1.67123	1.79541	1.47016	1.43491	1.85266	2.01228	1.33941	2.08502	1.75609	1.9535	1.62938	1.72607	1.76383	1.61401
CCDC61	1.91837	1.75533	1.45036	1.97062	2.02991	1.74588	1.64489	1.8436	2.4562	1.74214	1.94433	1.83056	1.90568	1.99409	1.50045
SFRP5	1.91874	2.63864	1.0307	3.56174	2.56003	3.84336	2.747	3.1014	2.17458	0.554805	1.46568	1.01476	2.27789	3.81484	1.02278
PCDHGB8P	1.9208	2.18038	2.63203	2.17699	1.77102	1.83844	1.6416	1.46629	2.25081	2.19561	1.99188	1.54012	1.89997	2.0607	1.69265
SP2	1.92092	1.94143	1.62455	1.70486	1.95471	1.7438	2.15836	1.95158	2.14355	2.09821	2.22303	2.01522	2.10416	2.31377	2.13531
FBRSL1	1.92112	1.86534	1.99967	1.75214	1.53944	1.49317	1.6685	1.70361	2.38457	2.48489	2.19662	1.52463	2.13603	1.88486	1.77618
SLC25A21-AS1	1.92119	1.98955	1.33464	1.64983	2.01401	1.79876	1.75677	1.38369	1.77367	2.108	2.09307	1.73792	1.93475	1.65003	1.85878
EID3	1.92136	2.43907	2.70233	2.63385	2.01935	1.80971	1.808	2.23626	2.96009	2.50599	1.70061	1.69337	2.26654	2.05507	2.09389
CCT6P3	1.9215	2.29608	1.97333	2.3507	2.35573	2.64413	1.94848	2.49333	2.71047	2.4683	2.27669	2.53715	2.01712	2.42864	2.17098
GMEB2	1.92152	1.81757	2.03875	2.09744	1.63413	1.58914	1.65581	1.68478	2.32326	2.09837	2.06881	1.64666	2.08885	1.79703	1.84083
ABHD16B	1.92213	1.30242	2.19112	2.14754	1.47323	1.77217	1.69175	1.7954	3.03619	1.74355	1.71427	2.02537	2.03425	1.66365	1.7983
COL15A1	1.92285	1.68063	1.18276	3.70685	3.88575	2.58765	2.24476	3.05866	1.03448	2.90723	1.68404	2.06585	1.77432	2.0567	1.95743
ZNF225	1.92289	1.76667	1.3463	1.83337	1.8512	1.87044	2.00539	1.97809	1.78238	1.95823	2.04317	1.87662	1.67016	2.04359	1.80152
CHAC2	1.92376	1.69583	1.80977	1.86556	1.34456	1.59689	1.45477	2.05406	2.28321	1.09177	1.76136	1.16991	1.1448	1.59141	1.40389
RCCD1	1.92388	1.73043	1.4597	1.78697	1.681	1.50949	1.74222	1.3021	2.12293	1.72231	1.95145	2.05441	1.80618	1.96914	1.98808
PRSS23	1.9242	2.3471	3.60881	4.73331	3.85835	3.64604	2.61099	3.42445	2.49138	4.6131	3.19473	2.68532	3.88471	3.05094	3.5963
AR	1.92433	2.09486	1.87751	1.47679	2.53291	2.63089	2.12517	1.48348	1.95202	2.17019	2.38252	2.37178	1.8529	2.48137	2.03128
CCDC74B	1.92455	1.7156	2.48136	1.13464	1.72313	1.6189	1.52272	1.22114	1.47054	1.8165	2.52767	1.5926	1.62712	1.80086	2.12049
FCGR1A	1.92502	4.01665	2.67998	3.23949	1.4018	3.9586	2.68205	3.70081	3.24555	2.4286	3.52837	3.73001	4.44762	3.96259	4.09895
SPACA6P	1.92508	1.40579	1.30458	1.35372	1.77531	1.56995	1.34738	1.95544	1.91456	1.71388	1.71809	1.35432	1.32358	1.55911	1.99527
EDN1	1.92699	2.6183	2.38921	2.68804	2.16783	3.19393	1.90281	1.46073	1.99942	4.00513	3.32071	3.26105	3.12675	2.93907	3.59376
ACSF3	1.9273	1.77657	1.82973	1.93751	1.5569	1.70506	1.30543	1.67627	2.35394	1.64715	1.94594	1.96303	1.93521	1.68742	1.80437
SMCO4	1.92734	2.08368	1.91884	2.3359	1.48786	1.67482	1.39574	1.6676	3.39084	1.95416	2.20085	2.23902	2.13918	1.8723	1.68905
HHEX	1.9274	2.23815	2.39534	2.42613	2.19892	2.18712	1.92971	2.34052	2.9908	2.09527	2.03663	2.76553	1.9052	1.99901	1.58401
LOC101927755	1.928	1.64011	1.05026	1.79596	2.3266	1.86937	2.05322	1.27957	1.61653	1.95136	1.83992	1.70219	2.12608	1.50731	2.18837
C19orf82	1.92817	2.1359	2.1677	1.81847	2.36403	2.08788	2.14533	1.77036	2.17054	2.03668	1.97063	1.89469	1.96732	2.09684	1.9663
L3MBTL1	1.92822	2.07693	1.74974	1.47027	1.55013	1.87955	1.79345	1.75126	2.25377	2.21333	2.14048	1.90203	1.88508	1.98132	1.95444
THOC6	1.92863	1.99427	2.01256	2.0451	2.01818	2.19739	1.64737	2.17218	2.35572	1.61652	1.93054	2.09041	1.82633	1.80563	2.26927
TBC1D25	1.92965	1.8712	1.82579	1.86283	1.73395	1.74835	1.93451	2.12688	2.11707	1.91264	1.92603	2.07525	1.81841	1.85612	2.13465
KANSL1-AS1	1.9298	1.57522	1.20084	1.19683	1.82286	3.0342	1.31293	1.22972	1.72198	3.3672	3.17365	1.66117	3.32815	1.29582	2.3838
IL16	1.93048	2.08068	1.87061	2.1003	2.03346	2.142	2.04743	1.99537	3.28814	2.48584	1.90976	2.90313	2.31564	2.43151	1.89269
KCTD16	1.93082	1.75418	0.738028	0.887769	1.49356	1.32373	1.61518	1.74694	1.72738	1.05246	1.29877	1.84231	1.29207	1.59495	1.06594
ZNF502	1.93096	2.11427	1.11755	1.97729	2.18246	2.11941	1.88792	1.52193	1.55282	1.63307	1.94874	1.58494	1.51228	1.81102	1.47268
PABPC5-AS1	1.9322	1.84147	1.43331	1.47831	1.75839	2.65967	1.43214	2.29353	0.767427	1.82255	1.48218	1.10941	0.897699	2.28774	1.41796
LOC399715	1.93231	2.70973	2.0998	2.05791	2.0816	2.16698	2.31174	2.14393	1.65277	3.5914	2.81368	2.50558	3.57417	2.81256	2.89104
CACNA2D3	1.93277	2.38625	0.991048	2.15652	2.25043	2.73018	2.72556	1.87139	1.97062	3.11178	2.56936	2.52629	1.38723	1.9497	1.43803
MTRNR2L8	1.93305	2.2298	2.30716	1.28192	2.05978	1.88553	1.46092	5.87533	2.80434	1.97981	2.57511	1.46094	7.55539	1.75731	6.33603
FIZ1	1.93402	1.78074	2.02835	1.39831	1.78131	1.50005	1.77064	1.75521	2.26272	1.55054	1.67775	1.6649	1.78461	1.74326	1.8828
CCDC34	1.93409	1.50973	2.02856	2.18955	1.93523	1.95527	1.76378	2.04868	2.16283	1.77879	2.13089	2.20831	1.78063	2.23631	2.05008
C5orf58	1.93414	2.33642	0.684268	1.41565	2.43657	1.74763	1.80474	1.49733	1.66836	2.3878	1.22303	0.994874	1.28171	0.795759	1.36645
PLA2G4B	1.93414	2.1902	2.00033	0.581176	1.54872	0.00618078	1.63234	1.61262	2.50921	2.41253	2.15944	0.000641877	1.93034	1.42119	1.28119
FBF1	1.93504	1.80766	1.95548	1.92571	1.75373	1.77078	1.94327	1.69099	2.00523	1.98203	1.89264	1.86161	1.9475	1.93381	2.03132
EDNRA	1.93529	2.01511	3.41314	3.57883	3.13067	2.87921	1.95956	3.07339	1.70544	2.80497	2.25625	2.10619	2.41233	2.31236	2.94843
CACNG4	1.9354	1.71893	0.95355	1.19805	2.36886	1.92117	2.13643	1.91438	2.17782	1.54936	1.92337	2.23416	1.90526	2.16085	1.78037
TMEM177	1.93649	1.91094	1.99419	1.59066	1.44231	1.54167	1.48306	1.59419	1.72522	1.53871	2.36129	2.19114	1.83031	1.66358	1.67964
COX19	1.93664	1.90646	1.86832	1.81719	1.77289	1.90522	2.05595	1.92102	2.60534	2.23284	1.62882	1.97781	1.80027	2.06891	2.10416
MAP3K6	1.93737	2.78537	3.10669	2.91113	2.01715	2.30942	1.77587	2.54932	2.562	3.31452	2.62035	2.0391	2.95485	2.40574	2.89007
ITPKC	1.93748	3.44829	3.46311	3.5558	1.9853	2.84287	2.0918	2.82679	3.83994	3.5769	2.4851	2.3005	4.32745	2.47951	3.76864
PROB1	1.9377	1.31806	1.79124	1.02031	1.63194	1.22175	1.39687	1.192	1.70844	1.57646	1.88029	1.6016	1.91357	1.89193	1.76858
NFATC2	1.93814	2.1574	1.94625	2.07786	2.21851	2.43709	1.96892	2.53781	2.72135	1.6849	2.04008	2.31665	2.21463	2.402	1.95706
YPEL4	1.93847	1.51415	1.55445	1.96358	1.77205	1.45701	1.85681	2.11802	3.18236	2.37866	2.06939	1.97401	2.1785	2.01139	2.36289
RGS17	1.93867	1.82942	2.26635	2.62691	1.49153	1.36157	1.35155	2.20597	2.0347	1.17644	1.72789	1.88555	2.35904	1.88358	2.14414
PKDCC	1.93871	2.158	2.11028	3.28205	3.56296	2.95013	1.76314	2.87456	2.76551	2.46874	1.74397	2.21438	1.68834	2.61128	1.74313
TRAF1	1.93943	2.13064	2.04632	2.35411	2.13008	1.98236	1.85855	2.04497	2.4519	2.29315	2.30507	2.08539	1.94761	2.11841	1.88968
LINC00341	1.93961	2.2684	2.57471	2.0818	1.98893	1.9127	2.05332	2.22318	2.64056	1.93363	2.052	1.91582	2.10344	2.32565	2.35194
PCDP1	1.93996	1.71485	1.83328	1.12395	1.65333	1.95104	1.96717	1.524	1.41953	1.44055	1.89774	1.82973	1.47401	1.92593	1.41824
PABPC5	1.94024	1.84798	1.22841	2.02656	2.07978	1.94545	1.98049	1.78254	1.39481	2.17522	1.8226	2.02518	1.6953	2.06817	1.90695
FUOM	1.9404	1.91913	0.950519	2.83796	2.62545	2.83664	1.76639	3.34419	2.2468	2.5422	2.69577	2.98099	2.3572	2.25925	2.24978
ZSWIM1	1.94054	1.83624	1.70953	1.60022	1.70365	1.5456	1.96989	1.78157	2.05314	1.43853	1.99938	1.84114	1.44048	1.88243	1.59211
ARHGEF28	1.94113	1.93733	1.5212	2.63183	2.685	2.46666	2.03335	1.95512	1.80698	2.59766	1.43736	1.78548	1.3666	2.25233	1.37097
RAB39A	1.9418	2.08882	2.93969	2.33635	1.64508	2.67167	2.17521	2.51828	3.50084	1.60427	2.16677	2.59703	2.05492	1.98613	2.22618
C11orf80	1.94218	1.17915	1.71605	1.84706	1.51609	1.89717	1.58634	1.45846	1.80058	1.6217	1.54633	1.74504	1.41219	1.58918	0.920729
HSD17B1	1.94323	2.07056	1.92033	1.54737	1.49847	1.89292	1.97025	1.66474	2.85146	2.07637	1.99786	1.54081	1.86296	1.93107	1.99475
E2F3	1.94383	2.30804	2.44595	2.38729	1.97406	1.8207	1.87634	2.49874	2.65989	2.19792	2.02873	2.21296	2.58716	2.18777	2.4667
ZNF280C	1.94503	1.96081	1.51092	2.33232	2.26539	1.93019	2.0175	2.38519	1.75232	2.03949	1.85077	2.121	2.12612	2.20695	2.04083
RPS6KL1	1.94505	1.862	1.42792	1.18189	1.72396	1.74261	1.8935	1.69385	1.47805	1.62585	1.92562	1.8771	1.89288	1.63468	2.06669
PVRIG	1.94545	2.27448	2.6446	1.63677	1.93741	1.159	2.10041	1.40173	2.77284	1.84311	2.0734	1.79249	1.44697	1.97738	2.12927
IRAK2	1.94553	1.68616	1.83646	2.54309	1.67941	1.87653	1.70776	2.24462	2.29384	2.19979	1.85983	1.85158	2.18388	1.45953	2.21074
MAP2K3	1.94614	2.49406	3.00586	2.97553	1.98828	1.78765	1.35795	2.2318	3.23425	2.74256	2.22947	2.0907	3.39753	1.78158	2.7634
LINC00997	1.9466	2.16823	2.27916	1.71435	1.75335	1.54021	1.92465	2.06529	2.45872	2.20205	1.86441	1.79763	1.98709	2.04641	2.3674
ZNF223	1.94682	1.74252	1.23474	1.93366	2.17919	2.13316	2.18577	1.7241	1.71399	1.84594	1.91991	2.11589	1.48298	1.83128	1.92789
PCGF2	1.94691	1.68184	2.09153	2.40652	2.05415	1.98594	1.6492	1.97675	2.01241	2.34884	1.56127	1.74354	1.61858	1.87706	1.63913
LOC101927967	1.94721	1.47051	1.70737	0.401525	1.94271	1.47575	1.9152	1.61328	0.265511	0.636189	1.88073	1.85055	0.784339	1.92632	1.62979
PDCL3P4	1.94775	1.35516	1.11785	0.520581	2.25015	2.05836	1.5305	1.65997	1.4195	2.35732	1.81327	1.67477	1.64183	1.91435	1.48956
TEAD2	1.94808	2.03394	2.50871	2.17233	2.06761	2.15027	1.56456	2.39915	1.67948	2.50592	1.81798	1.46525	1.94789	2.06318	2.4704
MPND	1.94869	2.17695	1.76238	1.98891	1.73368	2.20829	2.1997	1.835	2.18848	1.72167	2.21697	2.15253	2.09307	1.85538	2.12529
ASPDH	1.94874	1.30724	0.996296	1.76232	1.63238	1.75599	2.17782	1.7025	1.36426	1.58912	1.53751	1.44214	1.76002	1.73161	2.15287
CAMKMT	1.94878	1.65918	1.50121	2.24104	2.34888	1.85165	1.88596	2.00946	1.62522	1.80611	1.85004	2.2789	1.60679	2.02267	1.679
PTGIS	1.94891	2.14165	1.17773	3.29443	2.60547	2.16411	1.489	2.60463	0.758255	2.08513	1.55474	0.932995	1.09294	1.3132	1.66945
SH3TC1	1.94984	2.8325	2.40348	3.39184	1.53459	2.46539	1.98293	2.5984	4.16265	3.46947	2.38638	2.7154	4.61061	2.49086	3.35114
WHAMMP3	1.94993	1.90326	2.06641	2.77784	1.97672	2.09515	1.96167	2.19731	2.5579	2.46958	1.79395	1.93899	1.75997	2.06489	2.00425
PARD6B	1.94998	1.90696	1.95107	1.8833	1.58012	1.44156	1.44002	1.69704	1.99135	2.34898	1.76353	1.72474	1.64854	1.97982	1.85752
PPIEL	1.95038	1.81825	1.60924	2.18458	1.81836	1.8751	1.92756	1.95246	1.79337	1.81235	1.66992	1.76642	1.67907	2.03676	1.81874
RNF112	1.95073	1.71696	1.22714	1.23135	1.86334	1.56257	1.63733	1.54325	1.79979	1.53868	1.8835	1.90617	1.6048	1.70702	2.00731
MDH1B	1.9516	1.49917	1.1072	1.61415	2.379	1.90582	2.145	1.02793	0.749184	1.29488	1.90086	2.07082	1.49038	1.74397	0.944206
TAS2R3	1.95167	2.24854	2.23431	1.29504	1.41334	1.46005	1.12151	1.28773	2.31761	1.62137	2.1365	1.43531	1.42234	1.76232	1.18814
ZNF85	1.95193	2.16663	1.34365	1.96775	2.4326	2.14326	2.21685	2.03946	1.82663	2.19693	1.87341	2.22787	2.15294	2.21313	1.91991
LINC00643	1.95196	2.0162	1.35436	0.397104	1.49596	1.89186	1.87489	1.63907	1.65196	1.33272	1.36975	1.58895	0.781647	1.75586	1.48929
PDE6B	1.95211	2.71879	2.27579	1.41503	2.82697	2.63996	2.32659	2.62029	1.6978	2.82445	2.83033	2.37856	2.25584	2.28978	3.12703
ZNF335	1.95212	1.87431	2.0194	2.2339	1.77615	1.72725	1.7687	2.02414	2.08308	1.92256	2.02545	1.90472	1.7955	1.8082	1.63993
ISY1-RAB43	1.95303	2.0854	2.02233	2.49563	2.1143	2.36937	1.92069	2.51198	2.4515	2.1022	2.0626	2.10674	2.07908	1.81809	2.10475
NLRX1	1.95355	1.76911	1.94115	2.07052	1.97885	1.77069	2.13863	1.39812	1.73244	1.94741	2.34074	1.95558	2.11873	1.67417	1.8463
TIGD1	1.95357	2.09709	1.55343	1.89969	2.12156	1.99523	2.42715	1.91676	2.05525	1.91245	1.97919	2.04913	1.86207	2.15145	2.17352
CEP19	1.9549	1.37066	1.7301	1.33794	1.39981	1.83208	1.7758	1.74624	1.91765	1.5995	1.75629	1.67216	1.32163	2.07452	1.63983
C9orf172	1.95499	1.04067	1.903	0.980335	1.35691	0.866473	1.56868	1.38556	2.86529	1.67115	1.5943	1.62222	1.52018	1.97791	1.78861
SLC36A1	1.95529	1.83802	1.68001	2.78612	2.00547	1.78421	2.16315	2.21346	2.5015	2.2558	2.05007	2.50495	1.63439	1.96977	1.73371
CENPO	1.95549	1.7624	2.05992	1.82053	1.72496	1.65886	1.87538	1.84601	1.81673	1.72676	1.91338	1.83084	1.69447	1.82788	1.81401
TMEM99	1.95573	1.85092	1.63018	2.31985	1.83321	2.25616	1.66091	1.73185	1.62481	1.78214	1.43351	1.48857	1.18374	1.60683	1.48747
FAM196B	1.95672	1.722	1.50811	1.29621	1.72059	1.93206	2.22623	1.36284	2.11517	2.16958	2.16171	1.70255	1.96418	2.03235	2.20233
LOC100507459	1.95701	2.45939	1.76019	1.95545	2.30332	2.1492	2.1598	1.58443	1.97615	2.24071	1.97313	2.13796	1.43904	2.35244	1.99655
PDE11A	1.95722	1.75416	0.922855	0.495552	2.16915	1.69322	1.9752	1.93257	1.30776	1.70949	1.72943	1.90689	1.63755	1.71094	1.9576
LOC100506674	1.95777	1.94393	1.44481	2.13836	1.84392	1.88578	2.02368	2.22617	1.7809	1.95534	2.30237	1.96507	1.95649	2.14718	1.75207
PI4KAP1	1.95781	2.29722	2.28453	1.93357	1.40037	2.10387	1.95805	2.97865	1.71401	2.31908	1.31663	2.28285	1.15701	1.75359	2.61812
FLT3LG	1.95866	1.57466	1.78589	1.3745	1.82488	1.55495	1.27448	1.56544	2.12053	2.04369	1.85655	1.79499	1.95984	1.64827	1.73332
SLC2A9	1.95881	1.85315	1.47492	2.05464	1.57399	2.31638	1.56569	1.49895	3.45217	2.13621	2.35299	2.33561	2.51801	2.18146	2.09744
ZNF16	1.95942	1.84984	1.1372	1.60168	1.64258	1.63329	1.54622	1.40914	1.93515	1.33506	1.97993	1.45666	1.69924	1.59338	1.4276
RUNX1T1	1.95943	1.76373	1.4731	1.88691	2.07278	2.10025	1.9331	1.6033	1.77281	1.96371	1.74724	1.84023	1.50701	2.20161	1.68269
OGFOD2	1.95956	1.63304	1.79644	1.39925	1.41312	1.14647	1.75419	1.08144	2.44356	1.42558	1.74473	1.59531	1.6315	1.48359	1.39726
CEP170P1	1.95983	1.8836	1.24356	1.20637	2.02704	1.70063	2.13414	1.68966	1.10862	1.37677	1.31415	1.89516	1.78903	1.69912	1.92097
TSHZ3	1.96015	1.76654	2.26503	2.65389	1.95457	1.68395	1.60967	2.16547	2.31235	1.83147	1.54891	1.79636	1.79354	2.16309	1.88416
EEFSEC	1.96031	2.08632	2.00502	2.35937	1.92186	2.14282	2.19853	2.18841	2.3561	2.15925	2.54073	2.16432	2.22459	2.30077	2.06441
A4GALT	1.96122	2.29188	2.69469	3.73883	2.57927	2.99012	1.50981	2.39737	1.74903	2.84329	2.06908	1.41802	2.2641	2.45955	1.78972
ZRSR2	1.96125	2.15173	2.25589	2.28089	2.25445	2.22108	1.84384	2.90246	2.36911	2.42738	2.09145	2.49982	2.17648	2.63308	2.05933
KRBOX1	1.96175	2.02916	1.19334	2.00722	2.03099	2.44581	1.6349	1.26268	1.7321	2.26305	1.41944	2.3426	1.56697	1.64566	1.30971
CEP135	1.96218	1.88728	1.92223	2.28834	2.27603	1.94575	1.80709	2.19877	2.1265	2.05397	1.64431	1.97369	2.08919	2.12696	1.91349
ZNF500	1.96245	2.05467	1.98415	1.84407	1.79679	2.03509	2.17234	1.85024	2.32342	1.9768	2.14516	1.95322	2.07847	2.00799	1.90772
MCAT	1.9634	1.81576	1.74911	1.87331	1.86568	2.01348	1.76358	1.86555	2.02714	1.41199	2.29382	2.11118	1.87505	2.10587	1.62095
CCDC24	1.96359	2.25039	2.00448	1.57956	1.84286	1.98068	1.89757	1.50984	2.05654	1.54614	1.89062	1.99516	1.97321	1.70114	1.8013
RYR2	1.96405	1.52184	0.851303	1.27212	1.67058	1.46895	1.95658	1.92489	1.62126	0.955117	2.18525	2.17393	1.25196	1.77492	0.837461
DOK3	1.96425	2.20071	1.77859	3.12628	1.42184	2.16597	1.70436	2.4757	3.27829	2.58061	2.24825	2.84353	3.02384	2.38376	2.77517
DGKQ	1.96463	1.98034	1.83138	1.76424	1.48953	1.86612	1.76322	1.7979	2.43319	1.84684	2.28661	1.99962	1.94989	1.91041	1.84289
VN1R1	1.96547	1.53869	2.38459	1.64828	1.35939	2.019	2.09089	1.57675	2.09749	2.47556	1.16703	1.66345	2.16192	2.43056	1.98037
HIST1H4A	1.96551	2.9985	1.29403	3.6261	2.44457	2.19695	2.20515	2.05082	2.58915	3.24329	2.25681	2.47142	3.27678	1.7207	2.20391
MOCS3	1.96592	1.58006	1.6273	1.94611	1.51781	1.66945	1.86201	1.9007	1.97289	1.27647	2.01405	1.8699	1.82696	1.80962	1.67267
PCDHB9	1.96597	2.2443	2.25135	1.97066	1.95099	2.08803	1.72731	2.01545	1.28635	2.64345	1.87037	2.36276	1.99347	2.42636	2.11881
GRIN2A	1.96621	1.7154	2.14073	1.14542	2.01128	1.28597	2.73864	1.87191	1.88067	1.12949	2.54374	2.45379	1.60919	2.01743	2.01596
SHANK3	1.96631	2.10374	2.5968	2.38675	1.78584	1.09872	1.98045	2.02339	2.90398	2.03358	2.14517	1.84876	2.07759	1.89459	1.76829
MB21D1	1.96685	2.05649	3.09835	2.43974	2.01748	2.10429	1.38946	2.13169	3.19167	2.05561	1.57053	1.81344	2.24415	1.57625	2.40306
ACVRL1	1.96781	2.93241	2.85686	2.64429	2.51044	2.57497	1.71319	1.95834	2.47759	2.4148	3.00038	1.72017	2.24989	2.14839	2.49982
MDC1	1.96882	2.23954	2.3448	2.25288	2.02948	1.93107	2.1915	2.1593	2.06962	2.34812	2.20342	2.12936	2.29361	2.35427	2.13861
GRASP	1.96892	2.54543	2.47317	2.35256	2.43631	1.912	1.77205	2.07963	2.97622	2.92953	2.07062	2.51106	3.67173	1.90434	2.67173
BRPF1	1.96906	2.01254	2.12408	2.08668	1.77139	1.88115	1.84973	2.09001	2.45859	1.80486	2.07662	1.98493	1.81171	2.00274	2.02538
TUSC7	1.96927	1.99068	2.59564	1.67455	1.74749	1.52406	1.75513	1.46707	1.91049	2.00402	1.76121	1.71638	1.77599	2.30296	1.77348
C21orf140	1.96931	1.85826	1.97752	2.17223	2.16278	2.14754	2.10035	2.52003	2.3973	2.44304	1.89759	2.42656	2.01296	2.44572	1.65228
VAV2	1.96951	2.12779	2.38585	2.07228	1.83386	2.05003	1.64179	1.89429	2.31207	1.97263	2.20675	2.02792	2.1863	1.95243	2.19684
MED26	1.96968	2.03574	1.85064	2.01687	1.68753	1.75237	1.82399	1.77626	2.82536	2.12538	2.08823	1.79245	2.3666	1.80292	1.91707
ARHGAP33	1.9697	2.39184	2.35257	1.67891	1.89916	1.69706	2.14892	1.98068	2.38282	2.49873	2.25858	1.87709	2.43037	2.15444	2.36345
EPSTI1	1.96973	1.55487	1.37923	2.33712	2.2729	2.03566	1.51163	2.05304	2.88165	2.11027	1.64127	2.47211	2.22666	1.8118	1.62306
CKMT2-AS1	1.96976	2.19983	1.63284	1.85106	2.18761	2.06116	1.73676	2.13906	1.94602	2.62023	2.00408	2.0521	2.03741	2.25562	2.63318
TMEM186	1.97039	1.85544	1.48217	1.84806	1.64662	1.55545	1.95005	1.79593	1.62508	0.978352	1.87601	1.5857	1.83948	1.74735	1.60317
PLD6	1.97048	2.00918	1.34524	1.46944	1.6848	1.66297	2.19136	1.62273	2.34202	1.52413	2.13264	1.86255	1.66694	1.87294	1.76289
ZNF319	1.97056	1.80985	1.98817	1.26223	1.60145	1.64083	1.77039	1.59651	2.37021	1.79637	2.07136	1.79003	1.94841	2.02047	2.20847
RANBP17	1.97137	2.47329	1.9455	1.92901	2.32813	1.87084	2.32275	2.16667	2.01176	1.80511	1.93973	1.84957	1.83938	1.77599	1.8707
HELB	1.97174	2.1161	2.22847	2.27652	1.77014	2.04131	1.56196	2.07339	2.21212	2.13866	1.33158	1.87118	2.42583	2.11965	2.62454
CNTN4	1.9718	1.87375	0.961077	1.97899	2.26294	2.14545	1.80364	2.12649	1.7276	1.68662	1.50194	1.92259	1.02903	1.74748	1.00145
LOC100507557	1.97208	2.03307	1.76653	1.87928	2.15614	2.12709	2.09025	1.49669	1.72312	2.15367	2.25184	2.14338	2.16839	2.43375	2.34119
CTF1	1.97375	1.9523	1.38681	1.60322	1.66517	1.80005	1.52266	1.26661	1.58402	1.90717	1.88357	1.91888	1.93781	1.96063	2.29635
PSTK	1.97424	1.92977	1.30393	1.00379	1.62774	1.95624	1.69599	1.97848	1.87918	1.51748	2.02956	1.76206	1.72007	1.50147	1.51542
PLEKHA7	1.97536	1.77852	1.95878	2.19687	1.72753	1.851	1.9484	1.87078	1.94518	1.84193	2.06334	1.8439	2.28488	2.36486	2.25715
HYKK	1.97586	1.84209	1.56304	1.98252	2.36044	2.24197	2.47695	1.97117	1.39159	2.16189	2.02499	1.95816	1.66145	1.99911	1.28559
ANKRD29	1.97611	1.45894	1.21011	1.77568	2.044	1.77419	1.99882	1.84729	1.93878	1.42716	2.31802	2.19566	1.87201	1.71667	1.64128
SPTB	1.97633	1.86169	1.07208	1.4343	1.961	1.65118	2.03035	1.86712	2.32641	1.65856	2.07205	2.05149	1.8132	1.90738	1.49467
DHX37	1.97655	2.02266	2.40214	1.94321	1.93483	1.75838	1.78338	2.33698	2.06512	1.68491	2.11809	1.92962	2.10855	1.89382	2.1017
LMAN1L	1.97712	1.72352	2.33994	0.400029	1.08654	2.07762	1.59449	1.23589	2.22128	2.09263	1.33491	2.0438	2.14562	1.34462	1.8744
IPO5P1	1.97787	2.10051	1.56512	1.64996	1.9862	2.12713	1.93568	1.65297	1.81831	1.55367	2.10098	1.91766	1.76274	1.89157	1.44097
ADCK1	1.97953	1.74479	1.38204	1.4757	1.60449	1.66996	1.95706	1.6541	1.43327	1.51019	2.12767	1.9156	1.58801	1.63617	1.53617
EVC	1.98083	2.13779	2.16749	2.24479	2.10505	1.9887	1.87182	1.5862	1.77226	2.1335	1.93588	1.78607	1.89442	2.3055	1.799
ORAOV1	1.98109	2.12317	2.15902	1.5471	1.75738	2.21725	1.99772	1.92741	2.18228	2.00117	2.11983	2.00509	1.77734	2.11054	2.07605
DNAH17-AS1	1.98127	1.7622	1.18669	1.15788	2.1027	2.68066	3.05446	2.13198	0.721211	1.5576	2.17018	1.06368	1.72306	1.34862	1.12851
SLC38A7	1.98131	2.04181	1.85548	1.96422	1.87183	1.84573	2.13607	1.74696	2.33807	1.73943	2.20868	2.02046	1.67697	1.66692	1.67018
NBPF15	1.98143	2.12946	2.56366	2.85881	1.63849	2.18006	1.93484	2.38452	2.67375	2.6596	1.95291	1.9019	2.2277	2.17489	2.19348
ZNF182	1.98221	2.06858	1.75345	2.23639	2.5767	2.31826	2.03802	2.20819	2.25217	2.33721	2.00631	2.08853	1.87149	2.24212	1.99237
MPZL2	1.98236	3.67102	3.22834	4.75844	3.21325	3.8971	1.56035	4.00544	3.76908	4.93223	2.70136	2.71711	3.28302	2.91292	3.429
EPS8L2	1.9824	2.3517	2.59379	2.03325	1.72859	2.52223	1.71949	2.19314	1.83787	2.18023	2.32122	2.56578	2.48581	1.85422	2.11236
HOXB9	1.98266	2.24022	0.727413	1.39439	2.50159	1.21675	2.93417	1.72945	2.28349	0.552716	2.17159	2.81722	1.74529	1.6582	2.12969
LINC01347	1.98359	2.21602	1.83325	2.3567	1.66849	1.95556	1.76263	1.77838	2.27119	2.24362	2.17506	1.64838	2.32626	1.80771	1.58414
GABBR2	1.98375	1.67243	0.827328	0.824929	1.90694	1.34249	2.06286	1.74896	2.50935	0.264635	1.59719	2.30138	0.954605	1.65011	0.232653
RASGRP1	1.98379	1.66175	1.77352	1.14054	1.63602	1.63754	1.43998	1.57871	1.39074	1.38237	1.54717	1.77954	1.6402	2.18013	1.7307
GNRH1	1.98417	1.67166	2.08838	2.18613	1.95666	1.75787	1.60666	1.70684	2.00538	2.38214	1.89194	1.84088	1.4912	2.49525	1.86262
ABI3	1.98464	3.0371	2.40458	2.75378	1.87659	2.82135	2.24706	3.43635	3.72769	2.55044	2.86951	3.50327	3.46983	2.83094	2.95196
HIST1H4I	1.98511	2.45222	1.47469	4.08476	2.59389	2.61186	1.94379	2.17438	2.30132	3.34942	2.24416	2.45488	3.066	1.89767	1.64627
SUSD2	1.98511	2.2004	1.9352	3.51124	1.68128	2.11338	1.78676	2.38846	3.02832	2.19503	3.3149	2.44436	3.60309	2.66988	2.51611
REXO1	1.98534	1.94999	2.15249	2.12108	2.0048	1.82352	1.99254	2.05237	2.86476	2.026	2.17072	2.03871	2.39612	2.11913	1.89947
ACTR5	1.98551	1.69773	1.54179	1.58294	1.65824	1.65747	1.60917	1.71085	1.90706	1.32617	2.04886	1.37772	1.65122	1.47865	1.48543
MYH11	1.98572	2.3774	3.03342	3.10513	2.73531	3.12336	2.4999	3.09983	2.00286	3.58182	3.6985	3.14928	2.00408	2.75728	3.58981
TOP3B	1.98594	1.82088	2.14653	2.21338	1.52582	1.85768	1.65289	1.96353	2.24452	2.23286	1.87214	1.7673	1.3979	2.01165	2.01615
DPY19L2P3	1.98664	1.29257	2.05188	1.64668	1.79633	1.68741	2.01787	1.91398	1.54409	2.15844	1.52734	2.11409	1.90146	2.4451	1.97571
KHDC1	1.98667	1.87903	1.51323	0.989167	1.4327	1.50674	2.04907	1.21659	1.89122	1.17485	1.92103	1.60245	1.73128	1.50783	1.65167
PCSK2	1.98688	1.43136	0.333907	1.336	1.84592	1.43065	2.09394	1.91696	1.82113	0.730396	2.3143	2.09836	1.016	1.08844	0.344652
GEMIN7	1.98725	1.63812	1.6898	1.79903	1.85857	1.64837	1.69136	1.2478	2.20852	1.30638	2.13847	1.67714	1.61505	1.94745	1.37576
HPN	1.98728	1.83924	1.29235	0.699893	1.67717	1.60631	1.88205	1.29476	1.32672	1.66554	2.46513	1.6157	1.81976	1.69747	1.95413
DUSP5	1.98751	3.07039	2.82356	4.4668	3.58832	2.57291	1.62112	3.65661	2.01688	3.09357	1.34923	2.78954	3.07883	1.44907	2.70495
FES	1.98786	2.4238	2.81312	3.42969	1.94506	2.36045	1.36141	2.10521	4.07939	3.25245	2.24827	2.21448	3.76558	1.84549	3.25546
CECR2	1.98798	2.15919	2.22781	1.84805	1.90489	1.73922	2.16997	1.72704	2.25568	2.34729	2.30022	1.97848	1.92483	2.30826	2.16114
GAS1	1.98902	1.83571	1.83573	4.98905	3.72247	3.51562	1.8121	3.71493	2.0858	4.11418	1.74977	1.74245	1.30087	2.17968	1.81044
LINC01011	1.98908	1.85941	1.38191	1.52597	2.28537	2.08638	1.26659	2.12319	1.62065	2.48189	1.65911	1.89834	1.98405	1.67039	2.12475
GIMAP8	1.98954	2.09212	2.25463	2.6614	1.9585	2.48175	2.28334	1.90993	2.70001	2.5971	1.84248	1.83995	1.48232	1.93492	1.86731
LOC101928731	1.98987	2.32584	2.47921	2.28037	1.85594	2.27097	1.28383	1.86584	2.04897	2.40648	1.59996	1.52804	1.61573	2.35852	1.43428
C4orf46	1.99009	1.83571	1.71358	1.99288	2.3401	2.21408	2.15845	2.39349	1.6445	2.02037	1.98701	2.17326	1.64703	2.13922	1.97756
DCAF4	1.99018	2.07152	1.79288	2.04131	1.97799	2.09276	2.10624	1.97115	1.66617	1.66718	1.89244	1.84661	1.80796	2.13607	2.0618
MYO19	1.99059	2.12621	2.53006	2.63156	1.91961	2.01132	1.75887	2.24164	2.23506	2.36837	2.238	2.13463	2.18281	2.14818	2.06907
NFKBIE	1.99074	1.85781	1.81986	1.86269	1.58454	2.1339	1.3965	2.21216	2.40672	1.79733	1.96161	2.02424	2.0069	1.64199	1.93415
PDF	1.99092	1.55524	1.63283	2.41812	1.67696	1.83798	1.51697	2.28937	1.51831	1.38756	1.06621	1.34542	1.81732	1.41295	1.50188
ZNF720	1.99099	1.97732	2.0333	1.80872	2.06444	2.23947	2.00141	1.79103	1.83341	2.07182	1.89959	1.88448	1.86063	2.2416	1.85266
CEP164	1.99243	2.14703	2.26349	2.48953	2.09052	2.06273	2.14855	2.33211	2.29146	2.34016	2.16053	2.10941	2.02587	2.21557	2.18328
CNTNAP3	1.99337	2.10277	1.79583	2.22261	1.78818	1.96786	1.57689	1.87175	2.07785	1.58451	1.85582	2.16464	1.53222	2.11414	1.86551
LOC100128398	1.9934	2.16962	2.05034	1.6219	2.17986	1.97134	1.94674	1.91899	1.92643	2.14039	1.69137	2.0824	2.06797	2.31838	2.18685
PSD4	1.99352	1.8802	1.53443	2.41487	1.79107	2.06993	1.89194	1.88109	2.332	1.62774	2.13528	2.29853	2.0877	1.95314	2.3284
ZNF821	1.9937	1.76981	1.49837	1.43634	2.17526	1.84379	2.08156	1.7552	1.79566	1.99134	2.11973	1.81235	1.88574	1.70924	1.81941
TPK1	1.99387	2.27079	1.38121	2.41003	2.44465	2.5008	2.05887	2.39356	2.40683	2.28306	2.03258	2.20516	2.40083	1.96577	2.38404
ZNF625	1.9939	1.96491	2.04633	2.34334	2.13294	2.0419	2.17694	1.54439	1.95613	1.60801	1.68653	2.00511	2.17988	1.82533	1.64658
NXN	1.99436	2.41896	2.70115	3.14094	2.44331	2.60738	2.03903	2.14455	2.31157	2.62823	2.39033	1.74438	1.79048	2.17559	2.41867
KCNJ5	1.99446	2.1834	0.983502	0.890191	1.5292	1.73381	1.65072	1.58732	2.35111	1.41759	2.61997	3.28298	2.35104	2.05067	2.90548
FGD2	1.99478	3.08626	1.84031	3.03193	1.60359	2.65111	2.22542	2.58373	3.56234	2.14521	2.26359	2.50728	2.14607	2.69357	1.69615
SSTR2	1.99525	2.02587	2.08895	4.07698	2.48421	4.30978	1.8386	3.02816	1.95457	2.99902	1.57174	1.66863	0.99488	2.1534	1.73236
WDR53	1.99526	1.98806	1.50798	2.03106	1.87094	2.0367	2.31769	2.00612	2.09084	1.63648	1.98475	1.97155	1.42534	1.87445	1.56831
VSX1	1.9954	2.08367	1.29242	0.776021	0.976274	1.11682	1.03745	0.50579	2.72871	1.88804	2.02849	0.857589	1.99103	1.25658	1.63755
LIMD2	1.99554	2.16152	1.5798	2.02559	1.94147	2.11372	1.97982	2.02185	2.74203	1.87069	1.89255	2.44445	2.07018	2.07529	2.15229
RPS18P9	1.9973	2.41702	2.345	1.95017	2.07527	1.96749	2.24647	2.00554	2.14352	2.32639	2.13386	1.76636	2.13278	2.09574	2.05015
IFLTD1	1.9976	2.11119	1.72023	1.90264	1.65978	2.40232	2.00339	1.01967	1.78005	2.06082	1.86624	2.0462	1.50718	2.21706	1.3679
PPP1R3B	1.99785	2.46103	2.9783	3.84677	2.61346	2.98843	1.9895	3.23378	3.58722	3.68292	2.32041	2.65736	4.18047	2.34544	3.80183
SMG1P5	1.99792	2.42276	2.2205	1.69602	1.35586	1.70103	1.62148	2.24786	1.65398	3.12152	2.21261	1.9282	1.31722	1.66331	1.00503
CXorf22	1.99795	1.83856	1.74432	1.51103	1.54121	1.56169	1.81468	1.73113	1.64551	1.3189	2.09575	1.49839	1.43004	2.28385	1.14781
OAS3	1.99831	1.46722	2.02536	2.33494	2.19459	2.03272	1.87315	2.09559	3.02644	1.69415	1.70094	2.51013	2.09035	2.06951	1.82074
INHBB	1.99836	1.91701	1.77531	2.20915	1.33636	1.83402	1.82375	1.51554	2.3665	1.84919	2.72351	2.01555	1.60078	2.01475	0.777745
UPF3B	1.99858	2.03307	1.67089	2.23845	1.84451	2.09586	2.08048	2.8015	2.23205	2.26056	2.13591	2.12716	1.93843	2.20866	1.88811
ZNF512B	1.99861	2.11337	1.94353	1.83703	1.80454	1.78953	2.1146	1.93453	2.04028	1.81417	2.18615	1.84243	1.92145	2.02837	1.92683
KANTR	1.99899	2.33548	1.64563	1.82066	1.83493	2.0981	1.68998	1.71072	2.1328	2.38599	2.56042	2.08109	2.1232	2.27913	1.90088
RSG1	1.9997	1.9253	1.52933	1.44817	1.74287	1.79241	2.09831	0.918201	2.05608	1.68406	2.23353	1.50265	1.91624	1.71226	1.84731
LRFN3	2.00038	1.65401	2.29321	1.55516	1.85719	1.25336	1.62942	1.87682	2.37786	1.62938	1.91911	1.78448	1.98043	1.92305	2.00668
MIR4458HG	2.00074	1.3343	1.56334	1.82175	2.31045	1.92115	1.98094	1.89756	2.14592	2.17527	1.24421	2.06227	1.79188	1.96997	2.35951
PAPPA-AS1	2.00085	2.20132	2.08928	4.51298	1.86437	2.26177	1.24074	2.74796	1.38253	2.1248	2.05271	1.66126	1.84327	2.09873	2.01977
DHX58	2.00094	1.96644	1.82859	2.33567	1.98292	2.47715	2.08844	1.63832	2.04242	2.35106	2.68583	2.54796	2.6595	2.13578	2.16581
CLP1	2.00108	1.70222	1.17216	1.6081	1.35785	2.0441	1.66132	2.0084	1.89259	1.55473	1.65041	1.62822	1.60446	1.68407	1.7748
RNF122	2.00108	1.97847	3.12172	2.91367	1.96867	1.91132	1.55986	2.87553	2.1687	2.6884	1.60501	1.61145	3.14734	1.87036	3.04976
NGFR	2.00124	3.5655	2.90439	3.61319	3.27381	2.50675	3.25466	3.32787	3.14234	2.40559	2.89971	3.43153	3.51691	3.25593	4.29826
ZNF676	2.00139	1.93383	1.43213	1.87065	2.10044	1.83815	1.5722	1.44482	1.05782	2.14878	1.22239	1.32307	1.10413	1.90892	1.14145
BBS12	2.00217	1.70739	1.68344	1.83499	1.53489	1.7559	1.6751	1.68839	1.90638	1.46309	1.65148	1.70163	1.53533	1.79748	1.529
REEP4	2.00228	1.94195	1.82226	2.42846	2.08955	1.97282	2.35489	1.86547	3.27657	2.20521	2.33498	2.76573	2.82262	2.35406	2.5499
PALM2	2.00397	1.87211	2.07275	1.75722	1.80428	1.46174	2.02514	2.13392	2.51703	1.51483	2.10394	1.93809	1.46501	2.2927	1.58945
PCDHB13	2.00413	2.172	2.21708	2.21634	2.09673	1.913	1.78961	2.3901	1.84455	2.75374	2.1093	2.16503	1.97083	2.42354	2.26037
FBXW8	2.00447	2.07871	2.18781	2.33479	1.9711	2.09609	2.3322	2.07525	1.78453	2.07125	2.05397	2.17309	1.99855	2.15297	1.92486
FAM26F	2.00486	2.66657	1.33952	3.19406	1.71793	2.19363	1.63731	2.99627	3.22106	1.80497	1.87849	1.9012	3.10394	1.50423	2.28573
ZNF668	2.00514	1.89619	1.72383	1.88525	1.59097	1.74673	1.69101	1.65443	2.05136	1.66947	2.07079	1.78607	1.82861	1.83421	1.80745
C3orf33	2.0065	1.9674	1.50577	1.3358	1.77277	1.85203	1.73442	1.48361	1.92706	1.55913	1.78789	1.5382	1.85662	1.60414	1.62376
TIGD2	2.00697	1.52954	0.937269	1.51391	1.91141	2.06215	1.96853	1.60627	2.19692	1.76326	1.82395	1.86006	1.28663	2.18041	1.7229
ZNF557	2.00743	2.02977	1.48224	2.07505	2.03112	1.97685	2.05541	1.92799	1.90381	1.46308	1.8895	2.02115	1.55694	1.9036	1.56558
ZNF699	2.00782	1.85985	1.2428	2.1911	2.03536	1.88123	1.68163	1.58934	1.80967	2.06624	1.77457	1.93704	1.6018	2.04752	1.83965
RFXAP	2.00794	2.10824	2.0261	1.62407	1.84016	2.03977	1.895	2.16467	2.19221	2.10019	2.22226	1.79501	1.95918	2.24647	1.7739
TRIM11	2.00806	1.93387	2.23204	2.49763	1.97913	2.06151	1.96129	2.214	2.88899	2.33522	2.11861	2.2714	1.90618	2.1643	2.29629
PLAUR	2.00814	2.66801	3.73705	4.62767	2.30739	2.5638	2.07371	3.86385	3.93733	2.99794	2.42081	3.22453	4.39078	2.19883	4.08423
ATF5	2.00816	2.34828	2.70716	2.70773	1.73558	2.27408	2.17321	2.33299	2.66672	2.05196	2.52002	2.44677	2.78753	2.16964	2.96019
MBD6	2.0082	2.15252	2.62788	2.7648	2.09967	1.99577	2.34761	2.23415	2.83966	2.34095	2.46952	2.07871	2.39503	2.3965	2.23111
ZNF391	2.00828	1.97752	1.71928	1.30494	1.9897	2.0756	1.93831	1.50857	1.70672	1.77481	1.8809	1.90907	1.8341	2.18083	1.52602
BCL2L11	2.00837	1.94103	1.81043	2.55804	1.97718	1.90715	1.76732	1.8441	3.05055	2.77155	1.73614	2.21405	2.53143	1.92341	2.31619
NANOS1	2.00849	2.0075	2.32389	1.47527	1.68898	2.14731	2.18237	2.13308	2.44218	1.67182	1.65739	2.10389	2.02753	2.46871	1.66751
DLEU1	2.00901	2.21501	1.86153	2.77697	2.07438	1.91313	1.90973	2.05475	2.61528	2.44826	1.56929	2.02573	1.86598	2.44664	2.03537
E2F5	2.00914	1.84587	2.31274	2.02138	2.17077	2.50337	2.14555	2.26383	1.8386	1.77596	1.56974	1.97028	1.74083	2.2874	2.42112
LINC00310	2.00934	1.08487	0.677896	1.41263	1.57267	1.96744	1.66823	0.823316	1.60584	1.15776	1.65325	1.85599	1.08463	2.03283	1.24079
LOC101241902	2.0099	1.54344	1.02757	2.16288	0.728177	0.995958	1.311	1.82526	1.4025	1.81263	0.745471	1.68363	1.43718	2.3407	1.77517
SRGAP2C	2.01031	2.3712	2.03989	2.82245	2.79956	1.87108	2.14976	2.38112	2.70583	2.36292	2.27456	2.48909	2.6501	2.28023	2.15323
EXPH5	2.0105	1.63933	1.45374	1.85123	2.03586	1.88971	1.84958	1.59989	1.07058	2.09137	1.93967	1.97156	1.6746	2.48945	2.09994
COX10	2.01143	2.09367	1.67576	2.16916	1.81611	2.38217	2.19867	2.21408	2.2731	1.77373	2.09602	2.06411	1.77422	1.97049	1.72452
LMOD1	2.01144	2.28711	1.41465	3.9227	2.47191	2.97471	2.20635	2.17134	2.06645	2.86579	2.64681	2.00205	1.65653	2.23293	2.1299
ZFP2	2.01165	1.91259	1.51537	1.52022	2.12399	1.83943	1.88819	1.65123	1.66126	1.96208	1.57595	1.47181	1.43734	1.79051	1.69863
NOMO2	2.01185	1.99893	2.18653	2.0344	2.12802	1.75561	1.94007	1.7845	2.49344	1.63221	2.18108	2.07209	2.22643	1.70285	1.84438
SPTLC3	2.012	2.3252	2.32735	4.91651	3.48544	4.50446	2.24117	3.61317	2.31888	4.73402	1.33533	2.18346	2.61641	2.65734	2.85784
C10orf35	2.01278	1.87119	1.51573	1.62375	1.56826	1.55942	1.59859	1.35662	1.76479	1.23983	2.33764	1.73999	2.25395	1.81182	1.64659
ZNF709	2.01346	1.90885	1.76518	1.48471	1.85752	1.62308	1.70075	1.40797	2.02588	1.60142	1.91736	1.74871	1.70558	1.91674	1.44901
CRYBB2P1	2.01378	1.72194	2.87438	2.74997	2.83072	2.34347	3.12491	2.25519	2.68491	2.57816	2.64838	2.6272	2.0118	2.70751	2.66171
DGKH	2.01418	2.07619	2.32171	2.5955	2.06235	1.69364	1.74255	2.00081	2.2009	2.39817	1.5179	1.82727	1.66993	2.03889	1.64087
ZNF74	2.01485	1.96941	2.00583	1.53339	1.79708	1.85514	1.64974	1.61934	2.243	1.82411	1.75215	1.76308	1.84227	1.86092	1.93332
TOE1	2.01495	2.01207	1.65302	1.63852	1.67826	2.03483	1.86554	1.82504	1.92149	1.52647	2.01302	1.84762	1.66724	1.80538	1.44246
BAK1	2.01527	2.39666	2.42534	1.91012	2.26411	2.44366	2.11508	2.39308	2.50666	1.85233	2.16036	1.9684	2.6829	2.18906	2.4952
FAM161A	2.0154	1.90014	1.32417	1.68436	1.83508	1.89701	2.0473	1.89309	1.75649	1.6255	1.80339	1.67688	1.4793	2.09756	1.43698
ATHL1	2.01549	2.04369	2.67872	3.4948	1.88241	2.26559	2.30476	2.23109	3.0807	2.95638	2.65613	2.17322	2.55237	1.9503	2.30474
ZNF816	2.01563	2.0548	1.17187	2.14463	1.93724	2.07906	2.04477	1.91566	2.23151	1.96196	1.68898	1.89741	1.72833	2.03683	1.70447
PRTG	2.01652	2.154	2.24697	2.22858	2.13031	1.88999	2.2435	2.3235	1.46435	1.97258	1.96832	2.10256	1.96997	2.28649	2.26205
C1orf226	2.01655	1.85854	2.27926	1.77493	1.66728	1.8921	2.12109	1.31489	2.3937	1.63869	2.29798	2.26278	2.07259	2.30921	2.36626
UMPS	2.01759	2.34556	2.04954	1.751	1.89186	2.08165	2.14302	1.89812	1.95722	1.7505	2.0022	2.01488	1.87314	1.81894	1.87096
HIST1H1B	2.01767	1.84435	2.5135	5.68073	3.78381	2.81001	2.8779	3.49902	3.48876	4.75959	3.19263	3.02086	4.08093	2.87248	2.66012
CENPN	2.01826	1.90552	1.53824	1.75276	2.05204	1.3709	1.81587	1.5962	1.90684	1.29458	1.75997	1.66008	1.88093	1.36439	1.35259
KLHL6	2.0185	1.52122	2.19433	2.35308	1.26258	1.46566	1.27267	1.65411	5.07523	3.03453	1.57071	2.85899	3.24413	1.83371	3.08965
LINC00630	2.01902	1.88044	1.61174	1.80123	2.18698	2.208	2.16363	1.93146	1.90592	2.33383	2.06597	1.8136	1.59504	1.9098	1.50413
GRM7	2.01932	1.87256	1.20215	1.51932	2.00273	1.78624	1.83233	2.12267	2.64961	1.82017	1.67492	2.16163	1.953	2.11994	1.42005
HTR2C	2.01939	1.64995	0.15562	1.22239	1.82138	1.62576	2.44736	2.04555	1.91685	0.574703	2.51999	2.95166	1.26104	1.567	0.25243
SLC45A4	2.01947	1.75899	1.56859	2.0675	1.93269	1.68474	1.63151	1.52617	2.72782	2.41766	1.88663	1.9769	1.51496	1.39936	1.26945
MNT	2.02041	1.78775	2.4841	2.48536	1.87137	1.85749	1.88452	1.97029	2.78388	2.50034	2.26001	1.89669	2.37535	2.23904	2.56465
MLXIP	2.02073	2.44021	2.85474	3.10878	1.72695	2.09509	2.05909	2.35918	2.73155	2.60576	2.06522	1.9481	2.62618	2.27151	2.42082
NDOR1	2.02098	2.00411	2.08033	2.1169	1.54076	1.64221	1.90519	1.84002	2.72496	2.14003	2.28255	2.05578	2.31075	2.04346	2.33945
HFE	2.02112	1.96764	1.5967	2.10435	2.2213	2.63154	1.58391	1.68458	1.74126	2.35368	1.95813	2.08825	1.73547	2.03076	1.94823
LOC100288911	2.02161	2.3408	1.5252	1.63969	1.88823	1.81881	1.78452	1.27666	2.13482	2.50706	2.63365	1.5776	2.07346	2.03408	1.53136
BEND5	2.02214	2.16049	1.71161	2.17666	2.08317	2.36682	1.96415	1.78248	1.62326	1.58859	2.05842	2.13573	1.8654	1.80115	1.60694
RAC3	2.02217	2.14839	2.15918	2.04606	1.65008	2.09351	1.88389	2.00285	1.88976	1.62946	2.6074	2.11054	2.06394	1.81472	1.70566
IRAK1BP1	2.02264	2.3205	1.82413	2.09723	2.30218	2.4295	2.47534	1.59052	1.78175	1.35314	1.95	2.08797	1.80844	2.08958	1.65461
KNTC1	2.02368	2.00534	1.88533	2.94203	2.09302	2.21618	1.94078	2.41994	2.02026	2.17694	1.84205	2.03897	1.84064	1.87389	1.90279
TMEM257	2.02373	1.64298	1.64967	1.38009	1.52646	0.943602	1.2125	1.901	1.30393	2.01423	1.78107	1.86917	1.90005	2.08716	2.13263
PCDHGB4	2.02374	2.41832	2.52251	2.56002	2.31048	2.04243	2.08716	2.31321	2.38853	2.82226	2.13358	2.15018	2.25311	2.37802	2.04483
LIG1	2.02381	2.06079	1.64739	2.02953	2.08744	2.07362	2.12346	2.01214	2.40549	2.22416	2.23205	2.28758	2.31175	2.02601	2.34637
TIE1	2.02381	1.97105	2.60385	2.13198	1.91508	1.75205	2.03561	1.57442	2.37723	1.8239	2.16372	1.72907	1.48376	1.88195	1.915
TLCD1	2.02395	2.11798	1.59595	1.27764	1.85118	1.79403	1.7084	1.72722	0.894233	1.43519	2.32889	2.06916	1.74049	2.11118	1.40406
RNF219-AS1	2.02416	1.76499	1.28606	0.842306	1.90299	1.58652	1.97052	0.999764	1.1363	1.98748	1.8302	2.38306	2.00345	2.13723	1.98009
ERICH2	2.02456	1.78223	1.4154	1.86545	1.85702	1.42395	1.6819	1.4834	1.97652	1.48623	1.68745	1.80317	1.53304	2.03601	1.63746
C17orf58	2.02472	1.9779	1.57116	2.96623	2.03097	1.92477	2.07493	1.7934	2.02839	1.79792	2.41191	1.77755	1.96077	1.65249	1.8509
BRCA1	2.02474	2.21328	1.88103	2.18161	2.17186	2.06378	2.34921	1.86473	2.18867	1.84865	2.13855	1.86871	1.8165	2.10517	1.93572
ARHGAP30	2.0257	2.35512	1.89732	2.37003	1.55814	2.20678	1.73583	2.33591	3.61518	1.93726	2.02419	2.80511	2.80254	2.13817	2.45384
LOC102724596	2.02576	2.46579	1.60441	1.02224	1.45972	1.83874	1.27098	1.17443	2.15195	1.22021	2.14505	0.966062	0.859375	1.80652	1.35214
CCDC8	2.02621	2.03665	2.46446	1.89	2.09832	2.42664	2.09663	1.45898	1.87051	2.02596	2.29223	1.96275	1.82498	2.35181	2.04737
ZNF619	2.02681	2.00223	1.608	2.1376	2.15005	1.94339	2.17193	1.71133	1.8762	1.94924	1.96396	1.98521	1.72384	2.10643	1.98798
PIWIL4	2.02684	1.84396	1.45148	1.27564	1.69731	1.71935	1.72464	1.58083	1.4926	1.53443	1.23787	1.70332	1.46492	1.92371	1.51143
MAP7D3	2.02717	2.06546	1.92967	2.80257	2.60109	2.61213	2.03012	2.50333	1.74377	2.6875	1.81596	2.16769	1.82267	2.2761	2.18283
DNA2	2.02773	1.91234	1.80811	1.86875	1.57451	1.58893	1.62061	1.56697	2.27124	2.13917	1.19419	1.37837	1.45779	1.62027	2.09816
METTL20	2.0278	1.75788	1.34454	1.35877	2.31109	2.17302	1.72256	1.54467	1.58396	1.40537	2.02733	1.88886	1.60067	2.03064	1.43419
PFAS	2.02792	2.19458	2.40002	1.97832	1.73089	2.02884	1.97643	2.07487	2.20628	1.98093	2.25196	2.17614	2.19604	2.22726	2.12841
LIMD1	2.02793	2.13895	2.49818	3.01365	2.12913	2.19484	2.03561	2.17303	3.05042	2.36838	2.11028	2.1696	2.55911	2.34236	2.471
SYT15	2.02802	1.77216	1.78054	1.48525	2.06876	1.81337	2.04546	1.96694	1.99891	2.39781	2.54192	1.82392	1.96262	2.39991	1.90703
FSBP	2.02881	2.27106	1.64362	2.56216	2.6421	2.74811	2.5412	2.18065	1.17121	2.43578	2.4598	2.45941	2.13999	2.6454	1.97208
TMEM180	2.02939	1.7835	1.87228	1.93916	1.69663	1.97385	2.07228	1.74396	2.01	1.91765	2.09	1.8182	1.99605	2.10199	1.70412
KIRREL3	2.03018	2.04526	1.86356	0.986322	1.60452	1.9438	2.27296	1.80022	2.29896	2.00657	2.43384	2.03169	1.39136	2.23865	1.77069
LINGO3	2.03048	1.47639	1.14285	2.03557	2.04593	1.33908	1.61161	1.30558	2.93535	1.83101	1.76859	2.0511	2.22041	1.9636	1.72139
NOM1	2.03067	2.22001	2.21812	1.86103	1.79386	1.75809	1.55834	2.17123	2.02501	1.45183	1.75801	1.73307	1.76822	2.05481	1.63902
SLC2A12	2.03076	1.82025	1.19828	1.5882	2.43681	1.87854	1.65056	1.48922	1.49218	1.64627	1.99788	1.58319	0.891889	1.39889	1.63853
USP42	2.03106	2.15107	2.2972	2.19085	2.15841	1.98766	1.99576	2.23	2.48503	2.0663	1.96875	1.96518	2.08293	2.33726	1.97794
IDUA	2.03148	1.79161	2.08043	2.12265	1.76282	1.8712	1.50309	1.72529	2.04932	2.3407	1.79823	1.83543	1.7	1.70605	1.88864
PIM2	2.03226	2.34491	1.41813	2.09874	2.04302	2.20692	2.09824	1.93135	2.56249	2.29819	2.55568	2.20731	2.72012	2.17158	2.45491
EML5	2.03299	1.77404	1.54557	1.79389	1.93728	1.88285	1.99213	1.94032	1.99116	1.77308	1.81164	1.98448	1.55339	2.22321	1.67707
KANK3	2.033	2.28873	2.37167	2.00235	1.87878	1.77685	1.72437	1.15373	2.20341	1.82937	2.47531	1.4741	2.09422	1.54202	1.7974
MTMR9LP	2.03342	1.79447	1.89641	2.48308	2.70178	1.82002	1.63704	1.97344	2.51848	2.8422	2.16064	1.9716	1.76248	1.76846	2.05939
PGBD1	2.03361	1.91401	1.59123	1.92687	2.0443	1.87169	1.93334	1.91689	1.80693	1.57579	2.11341	1.91666	1.82573	1.94296	1.70031
ORAI2	2.03375	1.73852	2.3229	1.81231	1.58198	1.72806	1.79772	1.84297	2.64376	1.80592	1.83755	2.37088	2.53012	1.97542	1.87377
PHEX	2.03482	2.12498	2.16872	2.08377	1.78976	2.28152	1.97622	1.85216	1.94813	2.2246	2.16119	2.33572	2.06525	2.40667	2.23937
LINC00663	2.03526	2.12704	1.61377	1.42288	1.76488	1.62253	1.67586	1.29327	1.57988	1.86587	2.02115	1.79791	1.85585	1.94513	1.84869
ZKSCAN2	2.03559	1.80258	1.28417	1.46942	1.9517	1.63408	2.04146	1.80192	1.66939	1.33187	1.92697	1.94487	1.65811	1.93721	1.86131
TIPIN	2.03564	2.34031	2.04072	1.8309	2.53865	2.77211	2.42206	2.33655	1.83781	2.14047	2.3606	2.45506	2.57239	1.89113	1.99454
ALDH1A3	2.03598	2.08615	1.76655	4.26244	4.3952	2.89436	2.42493	3.5483	2.11527	2.0598	2.36513	2.94533	4.00282	3.14854	2.86352
CEP128	2.03606	1.71912	1.55183	1.70456	1.88707	1.95746	1.78416	1.69356	1.73493	1.799	1.64319	1.68908	1.41008	1.81396	1.49756
INTS4L2	2.03626	2.46951	1.97339	1.89885	1.85825	2.34748	2.57619	2.10585	2.12003	2.33471	1.98065	2.20079	1.57235	2.08969	1.91018
CCDC77	2.03631	2.15339	1.60838	2.46717	2.85529	2.63614	2.32313	2.53631	2.1053	1.89628	1.92246	2.35332	1.89536	2.0843	1.95628
LOC257396	2.03663	1.4535	1.49076	0.807583	1.80931	1.976	2.14512	1.34862	1.41427	1.35881	1.86532	2.08673	1.37597	1.85641	1.47508
JPH1	2.03725	2.44432	1.49576	0.82303	1.76064	1.44706	2.33986	2.11534	1.22271	2.2059	1.63472	1.24207	1.30339	1.36949	1.42228
CLVS2	2.03762	1.73516	1.21046	2.04374	1.14234	1.55694	2.00902	2.1668	2.24109	1.78787	2.67868	2.19633	1.04648	1.77656	1.15971
MSANTD3-TMEFF1	2.03833	2.55418	2.10236	3.28724	3.18297	3.37726	3.29803	3.45505	1.84976	3.24396	1.90945	2.45175	1.31608	3.12433	3.10071
SIPA1L3	2.03866	1.88818	2.47873	2.01631	1.83907	1.61615	2.00213	2.02968	2.70716	2.14531	2.07442	1.94827	2.22719	2.17715	2.06244
LOC100270746	2.03875	2.06856	1.77664	1.99632	2.09542	1.96337	1.72708	1.35098	1.88308	1.94776	2.16856	2.09653	1.86824	2.10969	1.87382
LMLN	2.03932	1.92536	1.7069	1.81459	1.82311	1.50844	2.0339	1.84774	1.63054	1.6687	2.06276	2.0598	1.72246	2.03099	1.54205
RIN3	2.03964	2.32422	2.42477	3.10062	1.61472	2.014	1.93058	2.22739	4.19108	2.85523	2.35208	2.56888	3.56124	2.20647	3.09986
CCDC88B	2.03966	1.5549	1.64727	2.30503	1.68756	1.58612	1.74083	1.77349	2.9042	2.24133	1.54521	2.16601	1.8535	1.91737	1.97291
SLC24A3	2.03988	1.7467	1.23589	2.107	1.82568	1.69769	2.16895	1.61008	1.95061	1.73565	1.47614	1.96962	1.18956	1.7415	1.04397
ASB4	2.03999	1.69046	1.58869	0.737069	1.8093	2.28415	1.87482	1.71495	1.45963	2.12667	1.51003	1.40483	1.12553	1.75899	1.2779
EFCAB13	2.0402	2.40972	2.27082	3.33149	2.03771	2.53475	1.92407	2.43179	3.33097	2.89612	1.64091	2.27892	2.20284	2.50237	2.28136
SPATA33	2.04024	1.75482	1.85526	1.92022	2.18867	1.6949	2.32084	1.70321	1.90586	1.53532	1.82981	1.99354	1.5936	2.05699	1.75646
TMEM100	2.04043	2.94966	1.52033	4.482	3.47765	4.26193	1.85317	3.25106	2.44198	3.52801	2.29838	1.41866	1.15214	2.07686	1.33338
UVSSA	2.04063	2.07542	2.28785	2.51225	1.86939	2.11808	1.7638	1.95576	2.35975	2.7953	2.24428	2.07373	2.34683	2.31718	1.97617
AARS2	2.04088	2.26826	2.10365	2.1327	2.07652	2.16916	2.14533	1.98473	2.41351	1.97005	2.16546	2.19049	2.0088	2.106	1.92136
URAHP	2.04119	2.10617	2.41759	1.26068	2.04225	1.99918	2.12412	1.71895	2.19456	2.35063	2.80904	2.09019	2.18613	2.32077	1.97033
RAB11FIP1	2.04137	1.68381	1.36152	2.60703	2.30239	2.25149	1.4623	1.88019	2.5021	2.30471	1.63082	1.99509	1.58803	2.02495	1.49318
GPER1	2.04223	1.33954	1.73023	1.8163	1.98964	1.96229	1.78688	1.27433	1.17217	1.50276	2.84666	1.4247	1.32987	1.66224	1.62756
C1orf95	2.04233	2.38812	2.15945	1.15064	1.74921	1.85616	1.63618	2.05654	1.61127	1.59185	2.54777	2.00597	1.91654	1.7679	1.52606
LILRA2	2.0426	1.57988	1.44555	1.92612	1.02588	1.7665	1.27158	1.59975	4.24723	1.63725	2.2934	3.65316	2.63646	1.98723	2.32743
PNMT	2.04278	2.77776	1.50316	0.8662	0.825869	1.62089	1.70838	1.38175	3.48979	1.10131	2.13108	1.46792	1.09576	2.31728	0.432412
TTC31	2.04344	2.10334	1.93066	2.10486	2.22445	2.15116	2.23966	2.26923	2.68109	2.25658	2.34415	2.3423	2.00917	2.27826	2.29561
KCNQ1OT1	2.04366	2.21047	2.1115	2.5347	2.07427	2.00501	1.73481	2.33248	2.27902	2.4438	1.98598	1.87047	2.10172	2.23357	1.88542
TOR2A	2.04378	2.02047	1.61534	1.54429	1.54369	1.53046	1.58799	2.00285	2.42748	1.39756	2.04631	1.80469	2.03272	1.87	1.73185
CCDC3	2.04389	2.65511	2.42256	3.6219	3.65363	4.06535	2.20561	3.47072	1.29073	3.97605	2.83426	2.35161	1.80983	2.67948	2.24484
NKAIN3	2.04399	2.36473	2.21933	0.949518	2.26543	1.22696	2.30524	1.48918	1.63426	1.63223	2.23858	2.22376	2.36148	2.34372	1.93777
KCNB1	2.04416	2.138	1.9026	1.58802	1.78266	1.54365	2.28669	1.51845	2.39621	2.1647	2.38744	2.12218	1.67729	2.11027	1.76173
EEPD1	2.0443	1.98088	1.86336	2.29974	2.11651	1.67305	2.32274	1.90906	2.10801	2.19272	2.19788	2.35659	2.48619	2.10961	2.57505
LYPD5	2.04459	1.59716	1.17062	1.57172	1.8969	1.63467	2.12702	1.89988	1.5933	1.29698	1.98215	1.85891	1.35894	1.61036	2.03157
ISY1	2.04464	2.14198	1.91476	2.09475	2.26488	2.2242	1.90035	2.02079	2.32874	1.74856	2.2581	2.03822	1.94673	2.14406	2.01128
SLC6A5	2.04489	1.37982	0.0352392	1.75855	1.80026	1.34105	2.57061	2.1107	2.05974	0.752731	3.38608	3.22485	1.9257	1.31268	0.098799
TMEM53	2.04552	2.10669	1.50121	2.44708	2.03904	2.00619	2.32245	2.17309	2.10386	1.87468	2.32199	2.21817	1.97804	2.11052	2.13538
HCP5	2.04574	1.67298	2.16164	1.47927	2.56083	2.48692	2.0535	2.01593	2.92531	2.64013	1.81878	2.5634	2.58455	2.11144	1.99033
IL20RA	2.04591	2.29445	1.3859	0.734589	2.08657	2.4883	2.45265	1.66561	1.60272	2.0936	2.35879	2.03628	1.86928	1.79291	2.29435
NIPSNAP3B	2.046	1.88703	0.968473	1.22591	1.92394	2.44632	1.98068	1.78374	2.18608	2.10186	2.26751	2.09076	1.92099	2.08334	1.33196
DDX55	2.04609	2.29895	2.43307	2.93734	2.67264	3.27439	2.70481	2.82412	2.54928	2.5341	2.3706	2.6414	2.29142	2.83568	2.66412
CDH18	2.04748	1.64789	0.594478	1.67158	1.78107	1.6373	2.0196	1.67409	2.23392	1.31737	2.26474	2.37804	1.21414	1.60098	0.929428
CMKLR1	2.0483	2.03198	2.03698	3.13815	2.60941	2.55958	2.16237	2.86472	3.14761	2.6775	1.93098	2.93346	2.10817	2.24588	2.03918
FCHSD1	2.04835	1.71723	1.52739	2.37225	1.8767	2.06747	1.75927	1.92354	2.33768	2.27621	2.10475	2.06945	1.88018	1.90222	1.8544
FBXO15	2.04933	1.91363	1.54995	1.01218	1.8023	1.82458	2.12387	1.07943	1.42769	1.12032	2.06353	1.96307	1.57813	1.64348	1.48096
FAM57B	2.0496	2.63449	3.27755	0.866583	1.41595	1.36071	1.80466	1.53101	2.36449	2.28308	2.48181	1.45594	2.55182	1.33214	1.51062
GGACT	2.04961	1.908	1.3863	2.14919	1.65123	1.90131	1.63634	1.40249	1.78004	1.57619	2.1706	1.86456	1.80296	1.88548	1.97701
ZNF70	2.04994	2.26248	1.92473	2.16153	2.09733	2.02415	2.00902	1.74543	1.96363	1.85714	1.88199	1.84431	1.72796	2.14076	1.6732
LOC644656	2.05008	1.70152	1.65194	1.53994	1.87643	2.34146	2.1718	2.12669	2.10903	2.4265	1.98317	1.89712	1.64336	2.14915	1.86553
L1CAM	2.05057	1.56701	1.02201	1.79504	1.79835	1.42958	1.84817	1.94557	2.44799	0.729287	2.38865	2.25774	1.4686	1.90989	0.617388
CABYR	2.05067	2.0508	2.13009	1.47525	1.53048	1.65536	2.18976	1.81473	2.05742	2.01737	2.36062	2.17205	1.49731	1.83986	1.31733
PMM2	2.05095	2.60822	2.23862	3.29466	2.13924	2.40532	2.06229	2.8183	2.11289	2.34982	2.06197	1.90077	2.09527	1.98806	2.20314
GEMIN4	2.05099	2.17605	1.90913	1.62935	1.56892	1.69058	1.75219	1.7597	2.15136	1.78479	2.01676	1.8567	1.79675	1.86665	1.73248
ZNF30	2.05099	1.79288	1.14888	1.35102	2.28264	1.72329	1.83478	1.46294	1.77323	1.02793	1.7314	1.93114	1.20194	1.73421	1.47425
CPLX3	2.05118	1.77835	2.11329	0.258005	1.31261	2.01051	1.52941	1.59601	1.835	2.49688	1.5514	2.33318	1.86422	1.36149	2.21452
IRS1	2.05135	1.86858	2.0499	2.22709	1.74391	1.5768	1.75959	1.6454	1.89165	1.76495	1.7973	1.88116	1.57887	2.15167	2.03486
MIER2	2.05156	2.02102	2.30804	2.23776	1.94629	1.59915	2.09477	2.17651	2.62787	2.18234	2.36777	1.76512	2.24291	2.05029	2.12586
JPX	2.05157	2.20483	2.05766	2.06001	2.82122	2.24004	1.7396	2.96526	2.13641	1.74499	2.34433	2.0836	2.64072	2.5707	2.04735
STEAP4	2.05183	3.7804	3.64513	6.53874	3.65405	4.12649	1.55525	6.05065	2.08858	6.57455	2.02697	1.71182	3.24419	1.99687	3.94098
TIGD5	2.05302	1.7015	1.9504	1.45727	1.72305	1.53555	1.75519	1.76627	2.76811	1.58901	1.96561	1.89759	2.3128	2.01893	1.87804
C7orf13	2.05343	1.97716	1.7647	1.52809	2.09743	1.65277	2.1379	1.31518	2.34788	1.84379	2.12139	2.11563	1.3702	2.00006	2.07186
MARK4	2.05366	1.98481	2.52376	2.38132	2.04102	2.09233	2.2973	2.33525	2.70189	2.4271	2.33076	2.35325	2.31631	2.3746	2.40961
CRTC1	2.05384	1.91178	1.95762	1.40244	1.73757	1.68663	1.99746	1.53757	2.16747	1.81831	2.09894	1.78051	1.9075	2.02145	1.62192
LSM11	2.05409	1.55991	1.28806	1.45335	1.54154	1.66277	1.79401	1.6788	2.2231	1.48353	1.5871	2.1286	1.32915	1.72162	1.10448
C10orf85	2.05419	2.04354	1.90421	0.578432	1.44621	1.44791	1.67753	1.29971	2.69729	1.36364	1.71984	1.81651	1.58858	1.6556	2.03807
TARP	2.05431	1.37664	2.79787	0.507692	1.72269	2.79384	2.36279	2.15549	1.41316	1.76829	1.76608	2.12439	1.93803	2.32787	0.802405
VPS37D	2.05485	1.55343	1.77486	0.950716	1.74139	1.8167	1.66279	1.08287	1.85277	1.53478	1.93949	1.85836	1.80186	1.64032	1.4937
BEND7	2.05486	1.57473	2.00402	1.76374	1.6312	1.71295	1.2992	1.61882	1.82109	1.58657	1.41573	1.33016	1.50149	1.77491	1.67537
STPG2	2.05532	1.85237	1.65464	1.0172	1.85863	1.54521	1.31859	1.6194	1.71174	1.53293	1.60295	1.4794	1.54202	1.70626	1.50724
SGPP2	2.05535	2.27461	2.378	2.62425	2.27088	1.90178	2.349	1.9095	2.84754	2.36612	2.54304	2.29991	1.75042	1.83385	1.24756
EBLN2	2.05569	2.03314	2.30582	2.11844	1.84887	1.6943	1.63036	2.00396	2.00488	2.33263	1.61245	1.41086	1.72631	2.00726	1.57465
CASP8	2.056	2.05579	1.50929	2.68966	2.19831	2.38998	1.67886	2.33567	2.61827	1.72203	1.8997	2.28867	2.13325	1.87639	1.76098
SIK1	2.05634	3.31813	4.16007	5.17457	3.47186	3.73499	2.33816	4.44845	3.76949	4.54094	2.86616	3.10035	3.71616	2.62846	3.51571
FZD5	2.05654	2.20854	2.48336	2.03288	1.71984	1.69299	1.47732	2.42933	2.06832	1.94074	1.80367	1.57391	1.94967	2.19371	1.98324
FBXO46	2.05663	1.78829	1.86135	2.15744	1.83988	1.68031	1.53907	1.75617	2.37336	1.83207	2.12545	1.84257	1.83649	1.96883	1.85132
RPAP1	2.05681	2.2708	2.54756	1.87327	1.70312	2.00907	2.40958	1.71508	2.63043	1.95528	2.39667	2.09738	2.35415	2.25205	2.27368
COL4A1	2.05682	3.90979	5.47383	5.99393	3.25809	3.38858	2.32878	4.15246	3.5912	4.65116	3.7623	2.90451	4.44333	3.69743	4.15748
DPH3P1	2.05745	2.15425	2.25293	1.21495	2.03265	1.52133	2.05361	2.08736	2.22066	2.09075	1.37056	1.87305	1.46739	1.89118	1.88083
BRICD5	2.05807	2.026	1.87201	1.64654	1.68199	1.81458	1.73003	1.70148	2.08388	2.02858	2.00776	2.02837	1.41252	2.20589	1.9245
BMP1	2.05822	2.37343	2.78477	4.08361	2.22139	2.55466	1.68589	2.94327	2.22556	4.34908	2.18237	1.93711	2.26908	2.16163	2.14983
KTI12	2.05826	1.78255	1.61902	1.60301	1.61844	2.04723	1.67082	1.66807	2.17271	1.34249	2.04489	1.9376	1.85399	1.48838	1.91049
IGFLR1	2.05869	2.08023	2.41225	2.28295	1.54947	1.68763	1.66234	2.35998	2.71905	1.81094	2.51479	2.47099	2.66163	2.03791	2.72297
ZNF414	2.05898	1.73692	1.99851	1.53074	1.59491	1.83213	1.91098	1.86672	2.18112	1.89511	1.79965	1.71072	2.19536	1.86386	2.02683
FAM86A	2.0595	2.32	2.38201	2.04987	2.07633	2.28978	2.42288	2.33157	2.05386	1.75477	2.33763	2.15183	2.26652	2.24268	2.0462
GPR141	2.05955	1.73039	0.828176	1.40156	1.04586	1.47407	1.94388	1.63635	2.27047	1.73223	1.93268	1.72599	1.25542	2.16289	1.35727
SPATA5L1	2.05994	2.02532	2.39758	2.50106	2.12862	2.39925	2.09562	2.22372	2.45218	1.87307	2.01894	2.116	1.88998	2.01629	1.90197
DACT1	2.06061	2.35922	2.01402	2.33374	2.53543	2.76858	1.89302	2.20467	2.30837	3.24862	2.06076	2.16273	2.67557	2.4563	3.02557
SOX11	2.06077	1.67028	1.87862	0.887739	1.86716	1.9037	2.05108	2.08601	1.23708	2.20607	1.9513	2.21965	1.99408	2.84883	2.35932
PCOLCE2	2.06228	1.56294	1.28715	3.72588	4.1746	3.78267	1.61585	3.08696	0.7891	4.34859	0.901976	0.966092	0.979557	1.55726	1.24795
COQ3	2.06246	2.18729	1.58222	1.55311	1.88065	2.33604	2.11683	1.79395	1.32245	1.14927	2.27532	1.85444	1.69952	1.82321	1.27212
NCKAP5L	2.06248	1.94241	2.0972	2.34787	1.8295	1.87346	2.13056	2.24648	2.71235	2.3228	2.34287	2.04898	2.49437	2.2104	2.49228
TLR6	2.06325	2.24632	1.3075	2.55586	2.03502	2.53024	1.93629	2.17871	2.95431	2.08447	1.88027	2.39681	2.52249	2.34126	2.39047
TRMT44	2.06387	2.09236	2.02059	2.3234	1.77778	1.93192	1.9987	1.88674	2.34961	1.95416	2.17798	1.80967	2.01895	2.28592	1.87087
ZNF789	2.06439	2.0714	1.9447	1.90674	1.66755	1.99053	1.98199	1.6898	1.92086	1.71736	1.84861	1.65814	1.99526	1.54611	1.37144
PARK2	2.06506	1.88233	1.29742	1.7737	1.73049	1.92798	1.88006	1.93876	1.57399	2.08311	2.22451	2.10408	1.83493	2.1814	2.04982
FNDC5	2.06537	1.81921	1.60636	0.975445	2.0764	1.66953	2.67529	1.76236	1.868	1.25355	1.98603	2.42182	1.67992	2.08817	1.17609
TAF4	2.06552	1.93049	2.23789	2.05419	1.84226	1.80042	1.74978	1.82008	2.53145	2.19517	1.96222	2.03349	1.93669	2.20007	1.9749
ABCA10	2.06559	2.35737	1.19646	3.31585	2.54998	2.43984	2.30012	2.22446	1.24878	1.53881	1.66094	1.65207	1.61605	2.15677	1.79081
RRN3P1	2.06568	2.33868	1.94257	2.34529	2.04435	1.91839	2.02328	2.04704	3.0516	2.67519	2.04051	2.2487	2.30736	2.21892	1.96905
RRN3P2	2.06641	2.49781	2.1901	3.20595	2.25484	2.48201	2.50669	2.71505	2.44768	2.59762	2.25271	2.16399	2.24876	2.77013	2.05086
NETO2	2.06647	1.96625	2.63956	2.18137	2.1776	1.76304	2.03605	2.55372	2.62184	1.64584	2.23965	2.73142	2.01087	1.92434	1.99722
RND1	2.06659	1.68229	4.36585	1.9209	2.15916	2.76537	2.09011	2.52487	1.57776	2.556	1.98039	2.39322	3.8478	1.95016	4.18976
ATP10A	2.06673	2.19354	2.41111	1.76573	1.48799	1.59791	2.08087	0.98581	1.69788	1.92302	2.14098	1.01302	0.935116	1.69991	1.03961
BIRC3	2.06688	2.11535	2.10876	3.47349	2.59033	3.10166	1.58001	3.584	1.96732	3.30408	1.19222	1.68035	2.07133	2.16847	2.25008
C11orf70	2.06707	2.12293	1.72785	1.93027	1.70282	2.22742	1.47947	1.58016	1.70616	1.66758	1.8472	1.9137	1.5418	1.90589	0.887369
KIAA0753	2.06712	2.34384	2.35518	2.74595	2.18542	2.31491	2.05475	2.37857	2.33331	2.19342	2.19438	2.07714	1.98652	2.34994	1.75324
OTUD3	2.06776	2.10623	2.28467	2.30005	2.08134	2.05607	2.11997	2.26275	2.33524	2.25832	2.28828	2.40299	2.15661	2.24028	2.24216
SETD9	2.06781	2.38094	1.95011	1.90076	2.79607	2.52086	2.55016	2.41848	2.01728	2.32623	2.35899	1.837	1.98061	1.73361	2.36536
ZNF582-AS1	2.068	2.00055	1.88944	2.13902	2.18856	2.32807	2.55639	2.53541	2.07893	1.39307	2.24346	2.21336	1.2169	1.9428	2.41298
RAD51D	2.06872	2.18631	1.96361	1.70805	1.97159	2.03246	1.80021	1.91291	2.33602	1.82569	2.22895	2.12824	2.25392	1.832	1.85497
PIK3CG	2.0689	2.2548	1.20041	1.90537	1.75752	2.5137	2.0027	2.47648	2.83522	1.71782	2.06296	2.86707	2.68295	2.2455	2.21007
RNLS	2.06897	2.14844	1.83327	2.3472	2.191	2.41006	1.98927	2.03835	1.73378	1.87306	2.05616	1.92548	1.92288	2.01728	1.71312
PI4KAP2	2.06949	2.12075	1.98822	2.0894	1.80752	2.1001	1.58559	2.32218	2.05211	2.43549	2.03989	2.20702	1.86345	1.76303	2.38765
URB2	2.06993	2.3288	2.38769	1.76615	1.82856	1.81005	1.89349	2.09411	1.88817	1.70286	2.30788	1.85622	2.12507	2.04067	2.02755
LINC01102	2.06995	1.73232	0.797473	0.534518	2.26482	2.06325	2.28209	1.9965	0.508878	1.83383	2.34234	2.12467	1.61375	1.92363	1.59631
GPX8	2.0701	2.10797	1.61688	3.0722	3.34744	3.36392	1.69844	2.16782	1.78581	2.62248	1.44193	1.66459	1.83595	2.11991	2.08903
C20orf96	2.07094	2.0757	1.89205	1.92764	1.96506	1.99576	1.84633	1.73981	1.92421	1.99431	2.29965	1.79573	1.66913	1.63853	1.63043
RPARP-AS1	2.07142	2.03608	1.74966	1.452	1.93976	1.50716	1.84283	1.58536	2.39116	1.61991	2.20719	1.98381	1.8381	1.96711	1.965
CCDC125	2.07152	2.01051	1.62191	1.94869	2.22868	2.35327	2.00122	1.94492	2.325	1.9855	1.89287	2.24269	1.92916	2.13004	1.89534
STARD9	2.07217	2.01217	1.98149	2.36575	2.19174	1.95618	1.83495	2.07204	2.11748	2.44076	2.25007	1.94966	1.82691	2.37934	1.90648
FAM43B	2.07244	2.31791	2.23597	0.471694	1.64393	1.84379	1.33278	1.64731	2.24565	2.08162	2.04282	1.83219	2.7935	1.78716	2.6468
SLC4A10	2.07309	1.87856	0.488717	1.37578	2.25788	2.50905	2.40567	2.39789	2.54985	1.0206	1.88733	2.51387	1.38146	1.87418	1.06446
SESN2	2.07331	2.28537	2.91645	2.61602	1.49811	1.89143	1.78066	2.252	3.6808	2.46342	1.99441	1.97948	3.42547	1.91388	3.46383
CDAN1	2.07348	1.95753	1.7765	1.70841	1.54261	1.59955	1.74468	1.55531	2.15598	1.73997	1.97619	1.73645	1.66399	1.86537	1.68649
FERMT3	2.07399	2.61832	2.38242	3.34591	1.58266	2.56119	1.77841	3.62396	3.50729	2.41216	2.67012	3.23212	3.74598	2.58568	3.23801
GRIK4	2.07541	2.39497	2.24628	1.1839	2.44773	2.00534	2.76978	1.99678	2.24372	2.19566	2.66596	2.44537	2.44095	2.54663	2.57561
KLHL25	2.07546	2.16306	2.87909	1.58623	1.88559	1.87807	1.68866	1.74818	2.25286	1.49381	1.76799	1.91034	1.75107	1.76557	1.86552
NRARP	2.07556	1.58034	2.75434	1.70131	2.41745	1.70156	2.24858	2.2792	2.08725	2.88997	2.32326	1.89626	2.43369	2.11604	1.77392
NOP14-AS1	2.07557	2.1228	2.05623	1.80513	2.23724	1.97134	2.3632	1.70875	2.03226	1.93002	2.12348	2.05718	1.88071	2.22669	1.97823
TEK	2.07569	2.43122	2.87962	2.87007	3.27129	2.62496	2.08381	3.15883	2.13025	3.15117	2.57697	2.09341	2.40039	2.70273	3.26619
ARHGAP20	2.07574	2.12359	1.25023	2.51158	2.29926	2.41194	2.12406	2.58119	1.94594	1.82518	1.73512	2.06982	1.57487	1.81756	1.65189
SPRY4	2.07679	2.39025	2.5524	3.78531	2.49182	2.28758	1.91244	2.82181	2.68503	2.20007	1.99751	2.50139	2.44929	2.1978	2.45573
DOCK4-AS1	2.07698	2.12327	2.37347	2.57575	2.0259	2.14813	2.086	2.76104	2.70814	2.90654	2.27615	2.56407	2.94591	2.76443	2.85435
CARD16	2.07741	2.2949	2.11933	3.03126	2.76227	3.02741	1.87678	2.89059	3.26293	3.11301	1.85481	2.57603	3.11117	2.02047	3.23219
SIMC1	2.07761	2.087	1.98679	1.93312	1.83243	2.10898	2.08436	1.81082	2.10462	1.95643	1.91081	2.0473	2.06823	2.24502	1.94663
GULP1	2.07776	1.90721	1.44998	3.22819	2.99514	2.93982	1.8163	2.77788	1.38539	2.44551	1.50371	1.17623	1.36645	1.98852	1.71788
MTFMT	2.07825	1.98718	1.72223	2.28823	2.20188	2.07712	1.95539	2.12416	1.98924	2.12027	1.87456	2.38839	1.80974	2.09404	1.77611
ZBTB9	2.07826	2.0179	1.68889	1.87089	1.85399	1.80118	1.94073	1.47526	1.82394	1.18188	1.96871	1.80166	1.52566	2.00133	1.52144
SDSL	2.07903	2.81202	3.04412	2.8843	2.0337	2.47285	2.68994	2.39814	3.04129	2.34541	2.39471	2.812	3.41419	2.35994	2.92718
MED12L	2.07918	2.1663	1.70355	1.74956	2.08429	2.00315	2.1631	1.91994	1.77351	1.9361	2.45287	2.20873	2.07695	2.3436	2.24263
CYP4F3	2.07923	0.350092	0.203358	1.33094	1.79963	2.91385	2.1991	0.775148	1.40076	2.66754	2.34644	2.49332	2.55073	2.71183	2.10917
CASP6	2.07926	2.13773	2.26473	2.17976	1.88772	2.6364	1.96505	2.39651	2.26443	1.99469	1.85418	2.19065	2.20883	2.24449	2.00997
ALKBH8	2.07958	2.11164	1.75913	2.06842	2.4827	2.34696	2.25399	2.25727	1.88835	1.74364	1.94335	2.08719	1.79927	2.3626	1.89782
P2RY14	2.07958	2.0542	1.70385	1.6961	2.42588	1.95337	2.23626	1.63221	1.33295	1.39722	1.94074	1.59173	1.46055	2.01036	1.58124
GPATCH1	2.07995	1.86155	1.54886	1.82882	1.93752	2.03343	1.8866	2.04593	1.9648	1.70277	2.0322	1.79172	1.57939	2.04182	1.49221
VCPKMT	2.08009	2.05285	2.21982	2.53708	1.75531	1.71886	1.3713	2.0259	2.37437	1.83235	1.87623	1.5045	1.70826	1.73851	1.85303
CYP3A5	2.08047	2.0826	0.802838	3.02367	2.71947	3.38294	1.72114	1.48839	1.13079	2.88058	1.46808	0.817015	1.32851	1.91543	1.09251
ZNF783	2.08048	2.30827	2.22999	2.28409	1.86499	2.10844	2.08013	2.28312	2.66997	2.47387	2.05914	2.07235	2.08375	2.40701	2.03508
SCARNA14	2.08082	2.27629	3.36101	NA	NA	2.68177	NA	NA	3.38009	NA	3.03999	2.28181	NA	NA	2.10064
PARP16	2.08115	1.72789	1.82286	1.80111	1.7048	1.88962	1.44291	1.57174	2.21744	2.11535	1.86875	1.90076	1.80728	1.6603	1.59234
ADCY9	2.08124	2.20439	2.6314	2.35125	2.20057	1.85835	2.04016	2.12954	2.81442	2.20425	2.46607	2.13122	2.32063	2.30673	2.25431
TSTD3	2.08137	2.28184	1.98789	2.05982	2.43134	2.30781	2.24379	1.867	1.92108	2.03597	1.83477	2.16594	1.71335	1.81475	1.98632
TNFAIP8L2	2.08146	2.73745	1.93678	2.30863	1.73789	2.76788	2.43104	2.71536	3.42495	1.32694	2.55388	2.65949	2.53943	2.3576	2.11696
CCHCR1	2.08167	2.02551	1.92795	2.35038	1.92664	2.48493	1.75648	1.81166	2.24543	2.16466	2.25198	2.42205	2.34539	2.17913	2.16808
SFMBT1	2.08222	1.99872	1.84323	2.33428	2.23515	2.01858	2.14353	2.14128	2.06914	2.09377	2.00986	1.98518	1.88869	2.2502	1.84375
TMEM218	2.08258	2.13946	1.59113	2.4406	2.49359	2.65625	2.35278	2.00727	2.18971	1.95956	2.26863	2.31996	1.98644	2.3548	2.16806
PCK2	2.08284	2.85445	2.17086	2.63233	1.69065	2.55308	1.89999	2.36369	2.97671	2.18457	2.48263	2.66415	3.80256	2.36817	3.05236
FLJ20021	2.08284	2.01495	1.47751	2.46196	1.59533	2.14039	1.69088	1.7774	2.71801	1.96785	2.38303	2.261	2.09979	2.07443	1.83488
CCDC107	2.08353	2.04444	2.05545	2.71133	2.34036	2.31389	1.95065	2.3661	2.22187	2.38973	1.80883	2.21021	1.83551	2.34408	2.3832
CD180	2.08372	2.004	1.79638	2.3405	1.32213	2.52586	1.67336	2.48978	3.5894	0.767928	2.10312	2.76204	1.02176	2.05349	1.62362
HIST1H2AK	2.08402	2.40894	1.75608	3.0687	3.4265	2.76055	2.41854	2.87903	2.52381	3.60206	2.56188	2.62972	3.06002	2.84816	2.27626
SNCAIP	2.08458	1.51151	1.56983	2.1221	2.42842	2.20916	1.78861	1.80491	1.21553	1.74053	1.69761	1.90278	1.81698	1.6348	1.12722
XRCC6BP1	2.0847	1.65473	1.4709	1.8909	1.41075	1.7443	1.33805	1.54142	1.91096	1.65083	1.23785	1.09682	1.66184	1.54715	0.883411
ZNF101	2.08472	2.21703	2.22489	2.1637	2.02407	2.14379	1.72729	2.11257	2.28149	1.82805	1.88225	1.75992	2.02671	1.81755	1.61749
LIFR-AS1	2.08487	1.95921	1.43111	1.65118	2.41865	2.31453	2.46666	1.76768	1.52669	2.42338	2.35863	2.36159	1.79248	2.41875	1.76505
ADAMTS10	2.08501	1.94313	1.60846	3.07089	2.43003	1.89419	2.17516	1.73566	2.29076	2.64124	2.31668	1.9449	1.43633	2.3031	1.48186
GPX7	2.08553	2.3425	2.18888	2.50465	2.63103	2.31694	2.21359	2.25328	2.38689	2.30141	2.3819	2.66489	2.36697	2.29624	1.85382
RTN4IP1	2.08578	2.08849	1.53923	1.65602	1.97962	1.92025	2.17739	1.75021	1.62217	1.31	2.00782	2.01664	1.7989	1.87458	1.60113
CHRD	2.08646	2.39222	2.61223	2.6541	2.24277	2.2178	1.87046	2.04224	1.91247	2.80489	2.51129	2.43792	3.1231	2.04642	3.07556
PROCR	2.08653	2.48083	3.16953	3.78368	3.6259	3.59438	2.01616	3.10063	2.02779	3.41038	2.06465	1.82666	2.64663	1.91946	2.61719
ZNF440	2.08654	1.83935	1.66675	1.80792	1.89086	1.80366	1.62405	1.58423	2.12615	1.46144	1.72211	1.63095	1.69515	1.68805	1.47778
BMS1P4	2.08702	2.32718	2.05715	2.59679	2.20686	2.37586	2.15479	2.38946	2.39761	2.21415	2.11795	1.87127	1.86319	2.22482	1.71498
HPSE	2.08737	1.60851	0.695164	1.80048	1.30115	1.94479	1.83157	1.7608	2.6033	1.47597	2.08709	3.94715	3.24449	1.79005	3.1583
BAI1	2.08761	1.36889	1.29618	0.593307	1.85167	1.30883	1.94854	1.25113	2.22444	1.52485	2.27023	1.63904	1.91839	1.47324	1.02795
ZFP41	2.08851	1.80743	2.05354	1.55398	1.51702	1.61057	1.90761	1.83389	2.51041	1.96138	1.96708	1.6063	1.77086	1.98979	1.66758
DOPEY2	2.08871	1.91064	1.68915	2.35979	1.83483	2.09672	2.03913	1.9217	2.80307	1.83926	2.21935	2.64492	2.50055	2.12911	1.97131
DNAJC30	2.08907	2.32371	1.90312	2.18151	1.84893	2.05119	2.35557	2.20869	2.26152	2.16574	2.15533	2.36688	2.01385	2.33318	1.80056
ZNF660	2.0892	2.32583	1.92276	2.2208	2.2206	2.16805	2.07016	2.13102	2.27216	2.17133	1.93338	2.09187	2.03197	2.28216	2.18433
LOH12CR2	2.09056	2.10521	1.21423	1.21474	2.54298	2.26859	2.26075	1.46858	1.23072	1.7781	2.11055	1.84279	1.86063	2.00597	1.51854
PSMG3-AS1	2.09056	1.92732	1.79628	1.41275	1.59529	1.49749	1.66982	1.20132	1.8746	1.57625	2.0277	1.64193	1.76526	1.59189	1.30181
CLHC1	2.09065	2.09278	1.81615	1.95954	2.02578	2.20045	2.03543	1.84686	1.8364	2.07182	2.07385	1.76551	1.73257	2.54099	2.18526
TTC9B	2.09076	2.06389	1.32356	1.30917	1.80858	1.60943	1.84392	1.51298	2.9962	1.55392	2.01571	1.95455	2.04121	1.26047	1.85333
H2AFY2	2.09133	2.44186	1.663	2.06328	2.64055	2.14824	2.37116	2.38563	2.27106	2.05404	1.85061	2.42797	2.32742	2.18125	2.30027
USP35	2.09133	2.10014	1.99619	2.39022	1.89867	1.94295	2.09813	1.89358	2.46241	2.12914	2.70977	2.09413	2.22843	2.11494	2.07251
BLOC1S3	2.09157	2.00748	2.11283	2.24998	2.03505	1.57107	2.11478	1.85294	2.18788	2.04582	1.92075	2.09047	1.89099	2.29704	2.07404
GPR124	2.09167	2.22838	2.08498	2.61785	2.78418	2.49289	2.14269	1.4451	1.62918	2.50915	2.00839	1.71791	1.54889	2.02038	1.70622
NBPF25P	2.09211	2.27784	2.24301	2.69702	2.0186	1.98438	1.92668	1.75762	2.53368	2.32717	2.01528	2.1192	2.13536	2.26917	1.68988
RP9	2.09214	2.30093	1.93766	2.56898	2.55314	2.73416	2.23151	2.76196	2.05654	2.19049	2.27315	2.32996	1.71683	2.5982	3.00472
PXMP4	2.09229	1.9555	1.81246	1.59833	2.13513	2.34266	2.21998	1.45042	1.77663	1.91397	2.14985	2.2072	1.76169	2.07425	1.79752
ZNF345	2.09247	2.3214	2.03158	2.14239	1.9919	2.37652	2.03665	2.22885	2.52687	2.10441	2.20492	2.18563	2.32024	2.38292	2.02604
PKMYT1	2.09363	2.29337	1.78209	1.54995	2.3331	1.80788	2.79266	1.41346	1.76089	2.03548	2.26486	2.49832	2.4395	2.06501	2.69941
KANK4	2.09397	2.62693	1.72017	1.93566	2.85915	2.17782	2.77665	2.45203	1.41768	1.83214	2.04005	2.27202	1.91573	2.70229	2.13873
SLC19A1	2.09397	1.96533	2.26692	2.93215	1.9112	1.80973	1.85652	1.71105	2.30963	1.99214	2.19169	2.08615	1.96435	1.85216	1.96586
RAI1	2.09406	2.06738	2.52419	2.20514	1.92468	1.69545	2.03804	2.12047	2.81745	2.23554	2.29217	1.99241	2.35534	2.27867	2.09771
ZNF613	2.09449	1.9959	1.57003	1.75019	1.87789	2.13271	1.7722	1.8867	2.12274	1.5573	1.97889	1.66336	1.74618	1.99492	1.87258
TVP23C	2.09555	2.65087	2.89274	3.27774	2.4338	2.55307	2.50648	2.65462	2.59533	3.23634	2.54888	2.64778	2.84023	3.04248	2.2996
REC8	2.09569	2.08055	2.25607	2.377	1.67043	1.86236	2.07426	2.00187	2.0302	1.93553	2.33653	2.31912	2.14306	2.00869	1.98181
ZNF701	2.09642	2.02124	2.03269	2.25694	1.96384	2.21192	1.97928	1.66211	2.5039	1.94493	1.94906	1.7241	1.62337	1.83371	1.74239
TMEM39B	2.09651	1.96273	1.49358	2.0287	1.82244	2.06611	1.81711	1.83284	1.99556	1.34312	1.96746	2.05379	1.75902	1.75622	1.94977
C1QTNF1	2.09673	2.49522	2.82801	2.55616	2.69607	1.92056	2.56785	2.11418	2.40043	2.86926	3.19734	2.32294	1.90674	1.83655	2.40484
C11orf83	2.09734	2.16894	1.91374	2.08761	2.00841	2.1087	2.08101	1.86142	2.60837	1.86285	2.00418	2.17781	1.68425	2.03641	1.9084
HMGB3	2.09754	2.27279	2.17879	2.57479	2.38401	2.4311	2.42517	2.50255	1.53483	2.58136	2.69452	2.50066	2.17491	2.84662	2.38191
MFSD4	2.09801	2.27553	1.26737	1.66753	2.15588	1.70504	2.45633	1.88966	2.1218	1.55772	2.21036	2.29848	1.74543	1.81966	1.95379
TET3	2.09844	2.02823	2.35409	2.32575	1.88941	1.64772	1.99721	1.94296	2.62566	2.26063	2.02799	2.07167	2.11616	2.14352	2.33046
RAD54B	2.09872	1.62848	1.68783	1.98247	2.41456	2.08323	2.06216	1.95705	2.04268	1.48411	1.65901	1.82776	1.68473	2.55975	1.93858
QPCT	2.09917	2.24288	1.6425	3.01298	2.07084	2.43733	2.04146	2.20867	2.90667	3.12862	2.05769	2.02481	2.01031	1.28363	1.55738
CCDC28B	2.09936	1.59359	1.75913	1.83395	1.95799	2.13764	1.96971	1.20918	1.64262	1.61193	2.08843	2.0277	2.02145	1.70955	1.98251
SPAG6	2.09948	2.45454	2.54602	1.50386	2.43619	1.39533	2.17767	1.85902	2.13559	0.576433	2.4227	1.94392	1.6258	2.05347	0.625001
SLC10A3	2.09965	2.52013	2.42489	2.8751	2.36804	2.33947	2.30541	2.4949	2.31377	2.27412	2.4305	2.45046	2.5116	2.07282	2.49983
NOP2	2.1004	2.62818	2.84947	2.45103	1.78547	2.15203	2.06926	2.98574	2.62632	2.05794	2.21952	2.11511	2.25866	2.01783	2.15303
ST3GAL2	2.10062	2.0624	2.46431	2.5603	2.2028	2.24167	2.27762	2.00928	2.6961	1.99795	2.1768	2.32832	2.34119	2.16765	2.20265
PPP1R13B	2.1014	2.18335	1.91961	2.11466	2.06591	2.06017	2.3445	2.05877	2.2368	2.03224	2.4698	2.09079	1.46545	2.14046	1.6196
KIN	2.10186	2.17586	1.84279	2.3563	2.29385	2.33465	2.15343	2.27979	2.18128	2.26456	1.88848	2.04052	1.68185	2.32924	1.75612
MED19	2.10239	2.01971	1.75192	2.0926	2.22064	2.06344	2.22948	2.15952	2.06002	1.55288	2.04357	2.18588	1.93809	2.18327	1.75493
FBXL13	2.10245	2.01221	1.79696	1.64023	2.07646	1.85738	1.97062	1.88938	1.80555	1.78064	1.62814	1.62784	1.77798	1.86336	1.45666
LPAR4	2.10251	1.52371	0.816617	1.31097	1.53784	1.63989	2.11161	0.613743	0.683391	1.32724	1.83582	2.25327	1.29525	2.39127	1.98928
PUS7	2.10376	2.29623	2.85675	2.39354	2.33115	2.44195	2.12825	2.95262	1.92616	1.99288	1.89792	1.88582	2.08328	1.98172	2.16916
DPYSL4	2.10431	2.30821	3.27272	1.88235	1.85508	1.84327	2.23154	2.1363	2.70189	2.28999	1.96389	2.41827	2.72164	2.25259	2.47562
CD93	2.1044	3.81747	4.37076	4.89979	2.81689	2.91773	2.24876	3.88905	3.46125	3.85367	2.78254	2.16867	4.00879	2.58989	3.71231
CES4A	2.10475	2.28872	1.39536	2.3267	1.80261	2.43267	2.12897	2.45684	2.36512	2.6425	3.11547	2.14884	2.04773	2.26587	1.87819
KIAA1407	2.105	2.08541	2.01108	2.08454	2.23242	2.2837	2.22856	2.02816	1.54046	1.92573	2.35233	2.42245	2.05566	2.32118	1.69925
FAM101B	2.10506	1.71743	2.69528	2.41458	2.18894	2.19087	2.23236	2.42395	2.046	2.3897	1.61021	1.60629	1.71494	2.0618	2.27091
ZNF684	2.10529	2.06001	1.5026	1.95691	2.19441	2.07612	2.03337	1.74351	1.74722	2.24971	2.12272	1.90426	1.75718	1.96511	1.68552
CRAMP1L	2.10544	2.23298	2.41965	2.21523	1.87073	1.6993	1.97347	1.92573	2.66783	2.31988	2.10299	1.89661	2.16864	2.07278	2.0185
ZCWPW1	2.10556	1.86732	1.30743	1.57347	2.07102	2.31052	1.95879	1.97114	1.93434	1.75723	1.92887	2.0479	1.74353	1.8347	1.56933
ZSWIM5	2.1057	1.90943	1.74696	1.74169	2.24101	1.85372	2.05553	1.66246	1.66766	1.56323	2.02153	1.94877	1.44715	2.04661	1.55166
CNTNAP3B	2.10583	2.4376	2.47739	2.48555	1.22182	2.35948	1.79752	2.15565	2.38228	1.52349	2.01652	1.91927	1.89333	2.44979	2.32704
ZNF527	2.10633	1.98968	1.54129	1.85818	2.13321	2.26623	2.08696	1.96401	1.81485	1.76733	1.90455	1.85935	1.71201	2.07748	1.68629
PRX	2.10707	3.11217	1.86296	4.59589	4.39925	3.80503	3.62763	3.41479	2.58016	1.49582	2.2408	1.52393	3.02571	4.53409	2.23127
ANKRD35	2.10727	2.03762	1.65877	1.42843	1.92873	2.09058	1.9352	1.91848	2.15691	1.91509	2.46232	2.03286	2.14691	2.00966	1.96778
LEPRE1	2.10734	1.99733	2.13548	3.24434	2.45538	2.42309	1.72369	2.35095	2.50258	2.88287	2.15651	2.05925	2.21651	1.90875	2.24309
ARPP21	2.10739	1.72839	1.02811	1.69851	2.01857	1.76292	1.95194	2.19944	2.51159	1.37492	1.91071	2.23958	1.34449	1.84452	1.28644
ST8SIA6	2.10745	2.20193	2.08345	1.64094	3.00852	2.22913	2.07639	1.73337	1.45058	1.99211	2.0419	1.70679	1.02215	1.43314	1.20544
SLC9A1	2.10766	2.06143	2.07623	2.25947	1.84939	1.92846	1.79283	2.36202	2.62842	2.29789	2.60342	2.41725	2.73116	1.97553	2.48444
FLRT1	2.10855	1.75828	2.13772	1.29625	2.2132	1.59719	2.06697	1.38706	2.2428	1.98057	2.07368	2.16886	2.02465	2.43214	2.0326
PCDHB16	2.10866	2.32637	2.30036	2.16067	2.65015	2.76865	1.93844	2.58667	1.55937	2.84673	2.3203	2.16898	2.35748	2.57746	2.02346
IRAK3	2.10884	2.89953	2.19109	4.34412	2.26679	2.68394	2.38977	2.55384	4.03256	3.5118	2.15581	2.25348	2.71035	2.35828	2.70354
LMTK3	2.10887	1.53014	1.65798	1.05585	1.73459	1.3618	1.60991	1.63306	2.53664	1.7399	2.15829	1.76367	2.15601	1.68165	1.84974
MXD3	2.10971	2.5932	2.84537	2.88336	2.40117	2.78025	2.14661	2.91825	2.7024	2.5197	2.40643	2.35507	2.73842	2.40774	2.58349
ABCB9	2.10974	1.85839	1.68033	1.45064	1.91203	1.61421	2.00643	1.71529	1.97328	1.88929	2.32692	2.00939	1.85763	1.86093	1.90065
MYCT1	2.10982	2.25419	2.4442	2.9816	3.25645	2.71427	2.45287	3.09504	1.98089	3.15077	2.25824	2.0917	1.30614	2.01512	1.82386
GAR1	2.1099	1.70162	2.78751	1.49696	1.59432	1.53902	1.81858	2.61705	2.01548	1.39839	1.80003	1.64788	2.21544	1.69032	1.96553
EFHC2	2.10997	1.66946	1.7129	1.51465	2.00914	1.44434	1.64276	1.26755	1.32349	1.21391	2.22875	1.68629	1.67677	2.16463	1.51664
HIVEP3	2.11014	2.31561	2.13476	1.93318	1.86705	1.87595	2.13755	2.55162	2.33723	2.23641	1.90219	1.85205	2.10186	2.09706	2.10251
ERICH1	2.11073	2.21649	2.47552	2.71941	1.99008	2.36175	2.5064	2.77377	2.61953	2.77456	2.20635	2.47866	2.26827	2.5754	2.54099
EMC9	2.11076	2.14769	1.99701	2.4726	1.35679	2.2684	2.01918	2.12253	2.19511	1.66823	2.35374	1.68141	2.1204	1.76542	1.75826
TNFRSF12A	2.11107	2.28919	4.78469	4.37171	2.93726	2.67911	1.54291	3.86416	3.60635	2.5288	2.44283	3.75177	4.15302	2.37035	3.73386
WDR25	2.11128	2.05455	2.1165	2.07216	2.07468	2.26788	1.98958	2.14235	1.81216	1.44603	2.27149	2.15011	2.12797	2.07133	2.08926
ZSCAN31	2.11172	2.71403	2.14217	1.96349	2.72181	2.73033	2.57881	2.07604	2.69168	2.34098	2.85662	2.27678	2.30075	2.6094	2.40034
MECOM	2.11183	2.03074	2.80204	2.79657	2.5297	2.29443	2.22514	2.37588	2.108	2.86169	2.14366	1.63073	1.19307	1.3325	1.57086
RALYL	2.11198	1.81865	0.93593	1.78797	1.94015	1.2619	2.48032	2.08705	2.14349	1.24886	2.1837	2.71828	1.69206	2.03204	1.34259
NMNAT3	2.11223	2.02627	1.78008	1.5529	2.15105	1.8976	1.92026	1.31062	2.00854	1.8481	2.29808	1.76675	1.7439	1.59357	1.62432
AP5Z1	2.11242	2.10442	2.1925	2.2036	1.78563	1.97464	1.95493	2.03045	2.84064	1.82976	2.14446	2.07465	2.11193	1.92242	1.88499
SRC	2.11254	1.90313	2.55331	2.32686	2.22646	2.18066	1.8502	1.86068	2.71559	2.1723	2.12145	2.16197	2.1805	2.24789	2.12745
SUSD3	2.11312	2.26351	0.583457	1.24218	1.55388	2.96308	2.41268	2.48566	1.80816	0.639753	2.61705	2.47762	1.4168	1.87584	0.961009
ZBED4	2.1137	2.39111	2.45395	2.25768	1.88113	1.87209	1.95202	2.04522	2.77541	2.12962	1.97828	2.09619	2.17956	2.34884	2.11855
PROM1	2.11386	1.23249	1.84243	1.26112	1.89431	1.3207	2.30639	1.28697	1.45028	0.975592	1.78283	1.65607	1.69357	1.32501	1.62006
THEM4	2.11389	2.13079	1.78642	1.82621	1.87145	1.78401	2.06536	2.1456	1.64374	1.70213	2.1332	1.94843	1.85753	1.68691	1.7693
ZNF574	2.11421	2.1084	1.97206	1.89828	1.7817	1.91762	1.94784	2.05366	2.39398	2.13156	2.24706	2.09034	2.1281	2.13424	2.09089
WDR96	2.11432	2.37819	3.00892	1.45178	2.38077	2.44939	2.16484	1.56374	2.27947	1.31349	2.29621	2.14071	1.78245	2.52698	1.21956
DECR2	2.11436	2.23055	1.89001	1.37162	2.29068	2.02477	2.12855	1.72602	2.06198	2.05701	2.2771	1.92415	2.5217	2.18258	2.0048
CCDC86	2.11492	2.27284	3.44369	1.96707	1.64363	2.23669	2.01193	2.51509	2.38146	2.17014	2.37485	1.99756	2.41033	2.1952	2.64698
DSCAM	2.11495	1.99627	1.36944	0.840079	2.22151	1.9971	2.30849	1.86469	3.08837	1.9454	2.22655	2.56648	1.9319	2.54515	2.04014
CDH5	2.11509	2.90442	3.40728	3.39246	2.95777	2.96089	2.15182	2.85471	2.52628	3.10342	3.01115	2.68644	2.94797	2.77122	3.0421
IRX1	2.11511	1.74418	2.09641	1.29326	1.60984	1.50052	2.06951	1.58513	1.99391	1.65831	2.1755	2.1064	1.62791	2.03247	1.81972
C10orf12	2.11519	2.08674	2.03201	2.56884	2.20562	2.03148	2.23902	2.40931	2.55778	2.13988	1.75695	2.21313	2.1028	2.44175	2.25177
COL28A1	2.11537	2.25057	1.29698	2.07421	3.24606	3.2313	2.48753	2.65708	1.79648	1.29677	1.51086	1.87896	1.69156	3.41412	1.74183
LXN	2.11544	2.25038	1.40308	4.74362	2.93447	2.72322	1.98819	3.02234	2.01936	1.43169	1.58195	1.76269	2.09047	2.33346	2.47691
EFCAB11	2.11602	2.40857	2.22866	2.13322	2.4443	2.76024	2.63471	2.19772	1.76169	2.34474	2.43697	2.7074	2.38385	2.59245	2.21478
CLSTN2	2.11612	1.73741	1.5908	1.90747	1.91606	1.50383	2.01918	1.87422	2.11279	1.57133	2.28693	2.15125	1.73312	1.78328	1.23161
TMEM229B	2.11612	1.94261	2.19866	1.67487	1.96802	1.79064	2.16937	2.37793	2.44443	1.95096	2.40306	2.51688	3.02807	1.81154	2.77296
FAM188B	2.11622	1.80062	1.83589	1.95328	2.01418	2.13687	1.91775	1.78159	1.72241	1.61295	2.08443	1.8695	1.65707	2.07201	1.57148
BLNK	2.11623	2.46825	1.27525	1.97275	2.42174	3.34439	2.69014	3.08794	2.60908	1.47576	2.60155	3.12055	1.57352	2.62137	1.43395
CTHRC1	2.11696	2.06637	2.15713	4.9516	4.08472	2.69819	2.22849	3.07961	1.46442	2.78869	1.90844	2.59105	2.34444	2.24925	2.49965
MID1	2.11729	2.22337	2.30414	2.89448	2.65755	2.48271	2.10797	2.51906	2.32778	2.59877	1.92816	2.12371	2.11101	2.43402	2.38308
THAP8	2.11762	1.82425	1.8145	1.54272	1.55774	1.73558	2.04666	1.64098	2.31005	1.75342	2.1323	2.18053	1.97159	2.10251	2.23411
FAM155A	2.11803	1.94967	1.87619	2.06369	2.18358	1.74786	2.25208	2.30474	2.40978	2.27449	2.41199	2.7528	2.18582	2.44369	2.16289
ARHGAP25	2.11829	2.11472	1.23191	2.29676	2.05106	2.60105	2.27733	2.36491	2.84894	1.8827	2.43696	3.02685	2.09438	2.32661	2.17953
ZNF549	2.11835	2.22014	2.29072	1.91869	1.91945	2.11789	1.98474	1.91446	2.5695	1.92622	2.10624	1.91752	1.78645	2.21506	1.75583
RDH5	2.11853	1.34746	1.76889	1.53324	1.95683	2.48829	1.82784	1.83587	1.76197	2.02871	1.91399	2.48777	2.08957	2.85347	2.40765
TMEM145	2.11861	2.10565	1.95815	1.06764	1.44293	1.63195	1.93374	1.64565	2.09554	1.48485	2.11332	2.24561	1.98826	1.48168	2.03688
WDR24	2.11882	1.89495	1.84188	1.93113	1.86526	1.94477	1.85632	1.75339	2.4157	1.93908	2.38395	2.22868	2.14727	2.16775	2.05553
SEL1L3	2.11933	1.95484	1.57263	4.48458	2.70596	2.76416	1.91328	2.82368	2.33196	3.14402	1.91316	2.05892	2.76718	1.75751	2.87269
KCNMB1	2.11935	1.82038	2.1242	2.64347	1.98967	2.2535	2.07524	2.00662	1.50426	1.98503	2.74085	2.79216	2.98445	2.40178	2.43567
LOC145783	2.11949	2.25173	1.83116	2.00019	2.34991	2.18775	2.32425	1.91187	2.21769	2.27709	2.11961	2.25249	1.81795	2.1882	1.81597
MNS1	2.11986	2.36777	2.1999	2.57695	2.54068	2.65322	2.47494	2.53588	1.95074	1.99474	2.15627	2.40135	1.85919	2.62068	1.85693
BIN3	2.1202	2.36647	2.40263	3.14767	2.07775	2.26119	2.10922	2.53225	2.91241	2.31558	2.37428	2.25042	2.60102	2.17446	2.27898
GAL3ST4	2.1203	1.91702	2.1509	2.36424	2.00345	2.5349	2.38781	2.80507	2.95779	1.53944	2.25919	3.39635	2.39386	2.85427	2.51962
SUCLG2-AS1	2.12053	1.9465	1.7196	2.07351	2.30282	2.01022	1.92757	1.50879	2.28767	2.28219	1.66919	1.96582	1.98248	2.06617	1.90342
FDXR	2.12062	2.03969	1.63979	1.77009	2.07234	2.20172	1.76456	1.21605	1.69326	1.68497	2.25687	2.09816	2.76119	1.8916	2.27305
CCDC138	2.12113	1.95132	1.77884	1.72469	2.30075	2.19114	2.00295	1.7145	1.87772	1.76194	1.91924	1.99043	1.47367	1.91743	1.53361
GALNT6	2.12119	1.62811	1.28541	1.43564	1.85712	1.83156	1.80355	1.45676	1.4784	1.47636	2.20364	2.15661	2.12576	1.60738	2.29947
TRIM16L	2.12145	2.75943	2.23413	2.22499	2.65726	2.47868	3.01476	1.96082	3.03431	2.62758	2.60216	2.44001	2.30298	2.25311	2.13451
DNAJC25	2.12154	1.8942	2.84765	3.30629	2.22938	2.66053	2.07744	3.04639	2.09842	2.32566	2.1907	2.4065	2.38976	2.1841	2.69942
PDSS2	2.12244	2.03415	1.94072	2.51504	2.35313	2.59141	2.2027	2.4627	2.10927	1.79286	2.13013	2.16627	1.92794	2.30163	2.03549
ZBTB7C	2.12247	2.28745	2.99364	1.66276	2.20747	2.12477	1.66496	2.43931	1.54768	2.49599	2.00145	1.92548	3.00174	2.25744	2.81251
LRRC4	2.12348	2.10496	1.66134	1.69468	2.32614	2.02579	2.67571	2.13224	2.15037	1.15585	2.08627	2.52929	1.39655	2.36934	1.46001
APOL1	2.12361	2.60601	2.53668	3.35424	2.94212	2.53487	1.75238	2.69035	2.24219	2.78955	1.72591	1.71387	2.48628	1.93127	2.57024
ZC3H10	2.12365	2.14398	1.73228	1.72258	2.14803	2.30573	2.12694	1.87223	2.29479	1.54884	2.15378	1.93131	1.78437	2.05557	2.24325
ZNF778	2.12368	2.3219	2.46016	1.84877	2.1502	2.06045	2.342	2.32281	2.06545	1.79693	2.241	2.10977	1.91889	2.22174	1.94303
PPM1E	2.12384	2.08176	1.73638	1.95535	1.72144	1.64393	2.24565	2.22066	2.05074	1.71449	2.56767	2.1881	1.58791	2.20714	1.81646
ISPD	2.1239	2.19418	1.84174	1.34376	2.29357	2.00961	2.41112	2.08215	1.50806	1.63466	1.80327	2.05684	1.68303	2.12136	1.65423
FXN	2.12391	1.98271	2.13462	1.38746	1.6121	1.59369	2.04584	1.63268	1.75782	1.75134	1.64706	2.00858	1.84137	1.98652	1.8868
PDIA3P1	2.1245	2.32596	2.00487	2.0145	2.53551	2.33004	2.41146	2.22953	2.39285	2.48371	2.38419	1.9494	1.68121	2.44369	2.06648
PPRC1	2.12505	2.44775	2.81855	2.68417	2.07202	2.15655	2.09406	2.9834	2.2639	2.49573	2.2984	1.98944	2.74111	2.39431	3.02358
MAMDC2	2.12514	3.10525	0.943692	2.17394	2.4722	2.20936	1.86772	1.37222	1.87135	2.16058	1.50305	1.41112	1.34746	1.68802	1.33356
ZNF44	2.12581	2.70567	2.75781	2.92002	2.57956	2.64451	2.33412	2.07265	3.10417	2.6781	2.0416	2.10616	2.48242	2.42929	1.80985
MFNG	2.12653	2.41778	2.54413	2.47258	1.71594	2.08888	1.92277	2.27812	3.77619	1.90631	2.549	2.75553	2.43	1.84052	2.11556
ZNF142	2.12664	2.10979	2.38707	2.13107	2.11524	1.8186	2.21394	2.10753	2.28843	2.1625	2.25817	2.09361	1.99266	2.18418	2.29305
CCNI2	2.12678	2.18729	1.47696	0.704158	1.79081	1.78	1.55044	1.48147	1.94187	1.81255	1.99392	1.93809	1.69868	2.072	1.80777
ICA1	2.12682	2.00717	1.60271	2.43388	2.63464	2.39651	2.22592	2.25145	1.95236	2.19415	2.27441	2.25505	1.8517	1.87809	1.58074
LOC101926964	2.12759	2.42277	0.767403	0.947805	2.22003	1.95925	2.39204	1.08182	1.20047	1.87765	1.9289	2.30513	2.03872	2.59541	2.13972
GK	2.12792	2.40767	2.15433	3.98465	2.07124	2.46927	2.05133	3.11523	3.34455	3.76321	2.41717	2.628	4.95386	2.77459	4.93491
EPHB2	2.12862	2.07051	1.97099	2.04215	2.43563	2.06843	2.70283	2.26416	1.69504	2.02171	2.1202	2.50093	1.98889	2.32951	2.46169
DNAH17	2.12879	2.31116	1.50267	0.995413	1.99233	2.17635	2.93204	2.2067	1.05178	2.14409	2.32283	1.8415	1.8565	1.9795	2.13828
SMTN	2.12892	2.15982	2.62579	3.62315	2.53859	2.28529	2.11543	2.41142	2.40007	2.10533	2.31861	1.88074	1.96378	2.96636	2.05878
PCDHGA7	2.12896	2.40035	2.61368	2.12598	2.11496	1.94222	1.90286	2.13346	2.49798	2.74292	2.14159	2.10545	2.22241	2.28995	2.16485
SBF2-AS1	2.12947	1.67846	1.84414	1.82722	1.72928	1.87991	1.63092	1.39977	2.08156	1.99542	1.55278	1.79328	1.77633	1.6886	2.09618
ZNF180	2.12969	1.83723	1.31151	1.6235	2.20615	1.88192	1.75455	1.60185	1.78713	1.35535	1.76832	1.52991	1.41616	1.83062	1.47442
GOLGA7B	2.13066	2.00669	2.06176	1.19209	1.83354	1.81762	2.11982	1.38316	2.4597	1.35368	2.27968	1.9823	1.75923	1.75813	1.49675
VSTM2A	2.1312	1.41403	0.350349	1.24582	1.79754	1.50108	2.2011	1.92929	2.2213	0.694952	2.27436	2.61826	0.943773	1.49543	0.681582
AKNA	2.13121	2.40619	2.40226	2.86126	1.96931	2.25136	2.17546	2.28183	3.53181	3.07453	2.18043	2.57544	2.94891	2.52884	3.0389
IQCH-AS1	2.13122	1.40803	1.40673	1.7409	1.8666	2.15739	1.90131	1.43212	2.25599	1.85	1.76048	2.19236	1.45904	1.93501	1.58553
ZNF785	2.13155	2.02326	2.02924	2.16786	1.82843	2.1727	2.00848	1.83229	2.38261	1.99446	1.79073	1.89695	1.63911	2.15942	1.87929
HIATL2	2.13225	2.27306	2.32526	2.76246	2.57721	2.21839	2.27134	2.03498	2.87843	2.60978	1.81941	2.31808	1.73526	2.54387	2.24446
PIPOX	2.13249	1.91871	1.34421	1.03174	2.34913	2.61994	2.55274	1.10322	1.16907	2.09439	2.33071	3.04932	2.67591	2.43014	2.1937
DGKI	2.13254	2.12058	2.26819	2.01482	2.11782	1.88575	2.4046	1.70642	2.20387	1.57077	1.88463	2.25797	1.72309	2.11907	1.54783
TYSND1	2.13291	1.8866	1.87885	1.90002	1.98915	2.10885	1.85609	1.71424	2.56523	2.12521	2.0672	2.27833	2.24209	2.2426	2.21793
C15orf65	2.13292	1.55205	1.35487	1.96618	2.22942	2.02488	1.55534	1.4964	2.05735	1.01757	1.99535	1.95345	1.05796	1.86345	1.36431
ANKS6	2.13297	2.12891	2.0074	1.81634	2.01844	2.06623	2.0688	2.07878	2.03267	2.07683	2.20778	2.11745	1.73467	2.1427	1.92383
PCDHB12	2.13307	2.21012	1.93589	1.88984	2.33085	2.18518	1.94445	1.99563	1.50906	2.51833	2.14545	2.16915	2.01891	2.45425	2.13786
AP3B2	2.13329	2.40268	2.10691	2.24878	2.07122	1.91267	2.4385	2.64282	2.80247	1.60084	2.61339	2.55485	2.15125	1.85995	1.51325
LINC00087	2.13412	1.74254	1.06856	1.29871	1.57608	1.5523	1.854	1.44973	1.84496	1.17933	2.17804	2.02068	1.63042	1.43104	1.1329
NPTX1	2.13417	2.02078	0.852934	2.27867	1.48939	1.60753	2.02158	1.95689	3.04081	0.4183	1.28712	2.04071	0.871169	1.71927	0.296469
RGS18	2.13424	2.18011	1.078	2.55708	1.70845	2.29681	2.18395	2.88968	2.35814	2.67518	2.16305	2.39252	2.79878	1.71835	2.45457
FAM118A	2.1343	2.25972	2.77617	2.36436	3.4434	3.3993	2.96645	2.08679	2.64677	2.71095	2.26771	2.06426	2.94461	2.22991	3.11803
SNORA80E	2.13577	4.07019	4.88927	5.24776	5.30182	3.97989	3.3532	3.28607	3.51402	5.64866	4.63609	3.99059	3.97313	3.96185	4.0198
POLM	2.13659	2.16794	2.31963	2.94413	2.23825	2.4808	2.58064	2.73234	2.42827	2.67383	2.54413	2.42431	2.73614	2.29041	2.7894
SCLY	2.13688	1.55042	1.64292	1.13335	1.70745	1.79907	2.04254	1.56193	2.17553	1.3442	1.71509	1.64379	1.97381	1.99684	2.14604
ZNRF1	2.13706	1.86665	2.15798	2.53514	2.01946	1.7401	2.03854	2.17592	2.37805	2.12596	1.97777	2.18964	1.84842	2.16362	2.16534
KREMEN1	2.13733	2.41952	3.11485	2.87461	2.082	2.28136	2.04684	2.24123	2.83844	2.71988	2.45772	2.25315	2.73824	2.37174	2.34442
SOX18	2.13759	1.35335	2.37859	2.44576	1.90374	1.08301	1.13657	2.41833	1.93246	1.76984	2.94624	3.54508	3.29195	2.66148	1.86631
LINC01158	2.13763	1.95387	1.66979	0.617202	1.95899	1.63048	1.83444	1.29751	2.0212	1.67287	1.97784	2.12286	1.36407	2.10754	1.66543
KCNC3	2.13801	2.14618	1.0835	1.34931	1.65085	1.77281	2.38327	2.32731	2.50026	1.49802	2.67166	2.40468	2.14952	1.81738	0.95625
PMS2P5	2.13816	2.1814	2.28837	2.16005	2.70924	2.65418	2.74175	2.00636	2.03764	2.299	2.2708	2.20479	2.03316	1.8589	1.99979
MMRN2	2.13848	2.81611	3.38639	2.88431	2.86464	2.38073	2.02335	2.64732	2.67478	3.3171	3.04751	2.39883	2.48162	2.20501	2.6996
ZNF446	2.13914	2.1392	1.96764	1.67434	1.82835	1.78609	1.80252	1.92867	2.09743	2.1173	2.57256	2.05615	2.44119	1.92115	2.01513
EHHADH	2.13923	2.37092	1.77469	2.24597	2.0534	2.09915	2.30851	1.70941	1.5324	2.04122	2.33267	2.16993	2.05061	2.21747	1.91064
MET	2.13946	2.18079	2.45223	4.17542	3.93015	4.03558	1.97185	3.9784	1.63256	4.19984	1.90134	2.27612	2.21001	3.07755	2.13245
COL4A2	2.14005	3.24793	4.87775	5.39481	3.14181	3.06925	2.4632	3.55081	3.0325	3.94759	3.40181	2.48812	3.96408	3.58414	3.625
MASTL	2.14019	1.98144	1.38625	2.63788	2.01152	2.52562	2.21634	2.02464	2.0405	2.39562	1.71405	1.98805	1.68487	2.20483	1.85401
LOC101927134	2.14021	3.09063	2.0358	1.29098	2.23936	1.78671	2.67104	2.18373	2.37579	1.52013	2.6326	2.86955	1.95791	3.20437	1.89478
ABCC1	2.14041	2.2362	3.04718	3.09177	2.11511	2.00241	2.07109	2.56291	3.00965	2.58923	2.35128	2.3017	2.59758	2.21499	2.77283
IRX5	2.14074	1.25967	1.41282	0.704044	1.679	1.72575	1.6579	1.38387	2.02673	1.45691	1.94493	2.06454	1.26847	2.07347	1.13935
PLD5	2.14088	2.10521	1.69277	1.63249	1.86015	1.67181	2.36975	1.95742	1.67442	1.26116	1.87856	2.04121	1.0711	1.82865	1.46857
MYO15B	2.14093	2.29758	2.49022	2.67007	2.19355	2.16902	2.31707	2.22582	2.64074	2.71033	2.48766	2.24398	2.44982	2.34482	2.16999
MACROD2	2.14106	1.83923	1.59519	1.36795	2.35079	1.80081	2.11013	2.08572	1.07379	1.69253	1.88524	2.0777	1.87509	2.03958	2.10968
PFKFB4	2.14136	1.9726	1.80865	2.84096	1.82364	1.80527	2.00235	1.74275	1.89445	1.52829	2.04442	1.8412	1.81473	1.96352	1.44432
DAK	2.14138	2.02548	1.89046	1.88614	1.93435	2.26068	2.05679	1.64082	1.77093	2.26287	2.25863	2.22453	2.40521	2.03987	2.16285
RAB27A	2.14152	2.51254	2.86596	3.44637	2.57311	2.38543	1.92988	3.00525	3.54334	2.8687	2.21246	2.48438	3.4192	2.45748	3.07328
GBGT1	2.14194	2.68685	2.4458	2.57002	1.84754	2.71037	2.26653	2.80147	3.57033	2.56353	2.53814	2.82201	2.74083	2.29158	2.80162
APOBEC3G	2.14302	2.13545	2.05971	2.21648	2.53409	2.53473	2.14624	2.21704	2.08349	2.51686	2.07926	2.77695	2.79397	2.12687	2.61116
SYT17	2.14303	2.39215	2.21443	1.69594	2.09519	2.21908	2.50975	1.71483	2.88342	1.8506	2.8111	2.40193	2.32496	2.33573	1.86182
IGSF3	2.14327	2.30246	2.79052	1.57127	1.94314	2.31541	2.27373	1.68909	2.03722	2.06788	1.85473	2.24306	2.06792	2.33068	2.07619
LINC01278	2.1435	2.34815	2.20407	2.3169	2.11471	2.26473	2.4226	1.86289	2.9789	2.63601	2.13237	2.07838	2.26447	2.6481	2.3228
AOX1	2.14357	2.79256	0.914111	3.37245	2.84507	3.38056	1.45235	2.26085	0.87107	3.34332	1.06195	0.866546	1.07292	1.53904	1.34086
GRIA1	2.14373	1.82355	1.39604	1.55088	1.86647	1.82172	2.21716	1.9203	2.32632	1.24683	1.69964	2.70894	1.27367	1.80002	0.915961
STRIP2	2.1438	1.76889	1.68681	2.18337	1.60556	1.91471	1.91476	1.92091	1.42707	2.03291	1.94559	2.09702	1.53995	1.97734	1.45072
LOC100506746	2.14404	2.09686	1.6315	1.71337	2.08907	2.16781	2.42592	1.89161	1.55811	1.76696	2.1861	2.15119	1.72337	2.34173	2.01532
SLIT2	2.14445	2.17789	1.46906	3.62653	4.30481	3.84186	2.95772	3.32584	2.0294	3.36593	2.37388	2.15715	1.74299	2.93253	1.51801
POLA2	2.14452	2.03062	1.78383	2.07052	2.28484	2.21805	2.20549	2.13153	2.02435	2.19571	2.19022	1.8155	2.02457	1.98619	1.92252
CRTAC1	2.14511	2.21063	1.69865	1.95882	2.94217	1.88621	2.53729	2.15075	2.1518	3.8667	2.27293	2.25956	1.83073	2.15284	1.91302
SPEF2	2.14521	2.30242	1.96178	2.24867	2.43412	2.38718	2.13706	1.77435	1.71648	1.72579	1.86982	2.02501	1.91138	2.42953	1.38662
ARMCX5	2.14533	2.18445	1.64233	2.30704	2.53	2.48624	2.44102	2.26105	2.22173	2.34985	2.24561	2.32289	2.18941	2.11199	2.04414
NCF4	2.14545	2.49208	1.9837	3.19312	2.17798	2.88747	1.80748	3.02174	3.87752	2.33101	2.20279	2.83989	2.77657	1.95792	2.60246
ZNF304	2.14546	2.0387	1.53649	2.09008	2.01245	2.31142	2.28394	2.14067	2.0893	2.15115	2.12862	1.93636	1.95611	2.16915	2.25818
LUCAT1	2.14559	1.86351	4.38473	3.63809	2.09561	1.99412	1.96912	2.40796	3.88908	2.03222	1.70462	0.907269	1.64462	2.33063	2.38881
ABCD2	2.14572	1.85519	1.40991	1.83734	2.16365	1.54339	2.37946	1.71147	1.50377	1.37546	2.45023	2.40304	1.85489	2.02648	1.73951
IRX2	2.14574	1.55495	1.9437	0.917791	1.58047	1.5071	1.88418	1.57943	1.91987	1.29809	1.7802	1.82506	1.88709	1.89203	1.97247
ZNF646	2.14672	1.94089	2.0778	2.10058	1.78229	1.82242	2.11564	1.96627	2.69979	2.13321	2.10697	2.04482	2.11532	2.06422	2.35397
ZNF18	2.14735	2.26263	1.69625	1.95059	2.10791	2.308	2.32147	1.95964	1.90353	2.20319	2.22477	2.16862	2.1626	2.23404	1.94869
RPGRIP1L	2.14771	1.92051	1.88486	2.60624	2.34853	2.39569	2.15234	2.29028	1.29282	1.65912	1.96884	2.36275	1.69829	2.31336	1.56708
HS6ST3	2.1482	1.884	1.47398	1.33321	1.52867	1.95382	2.11655	1.90882	2.0563	1.81861	1.9752	2.31647	1.57819	2.09707	1.57401
CLTCL1	2.14843	2.42284	1.84963	2.1942	1.96934	2.11273	1.8747	1.82434	1.94166	2.50989	2.97609	2.21545	2.11955	2.16177	1.85262
ANG	2.14864	2.69301	1.53984	3.91965	2.73854	3.05532	2.19002	2.09784	3.69267	2.88055	2.26718	2.15117	2.52158	2.19665	2.21984
RBM12B-AS1	2.14894	2.34442	2.13256	2.15454	1.5201	2.20313	1.79441	1.6945	3.0772	2.42261	2.11081	2.07682	1.75187	2.53975	1.43551
TTF2	2.149	2.09943	2.11333	2.32245	2.24709	1.91269	2.06313	2.25081	2.06314	2.12503	2.05745	2.13562	2.31815	2.03578	2.05667
KIAA0226L	2.14915	2.03171	2.2423	3.10394	2.08332	2.22012	2.36251	2.51777	3.32085	2.11757	2.2422	2.50223	2.66271	2.18526	2.59414
ASPRV1	2.14947	2.35496	1.77775	1.3281	2.0439	1.85789	1.75328	1.46893	2.27555	1.94185	2.42644	1.91018	1.95189	2.07023	1.59029
RNMTL1	2.14983	2.1112	1.91823	2.16007	1.90599	2.3445	1.9614	2.05283	2.49044	1.81616	2.24686	2.18686	1.89158	2.11831	1.85211
PCDHGA6	2.15027	2.629	3.01121	2.73166	2.42073	1.9006	2.08596	2.37798	2.57593	2.83474	2.3467	2.01054	2.42692	2.34443	2.37203
SNORA71E	2.15039	4.10369	4.33202	4.19212	NA	4.59445	2.32134	NA	4.0566	3.74461	3.20412	3.90279	NA	3.32515	1.93555
ZNF213	2.15047	1.94436	1.85527	1.66534	1.71132	1.73535	2.1838	1.53901	2.52307	1.92136	2.366	2.07009	2.40212	2.0585	1.95165
KLHDC8A	2.15101	1.60371	1.62373	1.38583	1.55379	1.5146	1.72413	1.18239	1.7856	1.07441	1.82487	2.0345	1.47768	1.98339	0.76491
GLYATL2	2.15112	1.70179	1.25374	1.12379	1.15432	1.84753	1.41665	1.24809	0.796255	1.53668	1.93132	1.61742	1.64023	2.46236	1.64126
BTK	2.15115	2.35663	1.68597	3.0539	2.15293	2.88717	2.28004	2.96202	4.07538	2.85999	2.46401	3.63978	3.33702	2.43713	3.12602
LOC283335	2.1513	2.09121	2.05645	1.57797	1.93598	2.00973	1.96625	1.45179	1.70748	2.51071	2.1363	1.63373	2.31014	1.80861	1.99734
MICAL2	2.15224	2.61513	2.7899	3.60464	2.58298	2.52129	2.60162	2.64792	2.36285	2.65921	2.23126	2.18083	2.47687	2.59305	2.61446
TLR5	2.15279	2.74636	1.29868	2.39865	1.6519	2.0747	1.96082	1.54539	3.78877	2.81525	2.22982	2.79227	2.61381	2.23749	2.44195
RFWD3	2.1537	2.17893	2.24798	2.45692	2.29451	2.38425	2.17607	2.27725	2.15685	2.49753	2.0291	2.34195	2.29239	2.08643	2.13189
TRIM34	2.15376	2.04985	1.46085	2.19077	2.14416	2.32474	1.94856	2.04111	2.28725	2.00502	2.0303	2.47279	2.22137	2.1779	1.81236
ZNF662	2.15436	2.27203	1.92046	2.26594	2.35635	2.29728	2.42478	2.11728	1.92077	2.2883	2.03468	2.16209	1.9018	2.51701	2.03326
SLX4IP	2.15443	2.3308	2.0494	2.48189	2.23176	2.21168	2.12181	2.16634	2.8141	2.05686	2.29639	2.20508	1.70689	2.34098	2.24499
TRAF2	2.15447	2.31866	2.77871	2.10441	1.92868	1.93769	2.16869	2.02317	3.06052	2.24831	2.32069	2.02611	2.08939	2.10755	2.45354
NMI	2.15491	2.4673	2.33513	3.10028	2.50408	3.17459	1.84911	3.21435	2.83731	2.5499	2.07356	2.64107	2.62069	2.61385	2.80877
GNG4	2.15497	2.22711	1.48046	2.29049	2.37725	1.77742	2.39435	2.37708	2.50978	1.31445	1.69755	1.99722	1.40779	2.1511	1.09817
CUL7	2.15583	2.09521	1.74012	2.43136	2.03937	2.15414	1.85445	1.61397	2.30975	1.96244	2.13451	2.06653	2.0931	2.09207	1.98928
TMEM132C	2.15634	2.46382	1.13933	2.13825	2.10771	1.97128	2.048	1.55736	2.2576	1.73381	1.96499	2.01546	1.94027	2.20358	1.90166
AQP11	2.15661	1.78183	1.78853	1.02555	1.19741	1.05465	1.43906	1.20189	1.91301	1.30201	1.6354	1.76669	1.71914	1.92232	1.43707
ZDHHC15	2.15662	2.15784	2.29655	2.37783	2.50053	2.49049	2.06857	2.97447	1.97417	2.4539	2.44945	2.03636	2.96047	2.6826	2.41245
F11R	2.15679	2.6253	3.13451	3.85783	2.69338	2.7088	2.16266	2.42828	4.10458	3.51066	2.29975	2.8418	3.7004	2.0937	3.5606
TRPM6	2.15733	1.93064	1.94152	1.93026	2.22443	1.68811	1.94419	2.13243	1.03493	2.33881	2.03846	1.72414	1.79541	2.02052	2.02767
SLC19A3	2.15749	2.39279	2.50442	1.71392	2.177	1.95364	1.92601	1.90311	2.15079	1.9284	1.81467	1.36605	1.28434	2.03958	2.04777
PRR12	2.15842	2.00203	2.34644	2.00229	1.83658	1.81711	2.01376	1.91212	2.79634	2.16991	2.21418	1.93034	2.2045	2.32285	2.12747
MOXD1	2.15867	1.53742	1.48772	2.20629	2.53553	2.68904	2.17257	1.79076	0.645046	1.95052	1.62257	1.80596	1.46019	2.27714	1.54638
RGAG4	2.15881	1.87594	2.17118	1.97006	1.86867	1.6687	1.92232	2.06648	2.45861	1.81443	2.00973	1.83531	1.83453	1.96332	1.93109
CEP89	2.1589	2.13227	2.54389	2.6083	2.17571	2.54871	2.344	2.1617	2.0646	2.10518	2.25242	2.23385	1.987	2.29219	2.02807
MROH7	2.159	2.13725	1.1608	1.29597	1.89665	1.71875	2.40443	1.65844	1.87006	1.72393	2.90809	1.65358	1.88842	1.77421	1.34086
PARVG	2.15943	2.45858	2.43005	2.88955	1.67945	2.28735	1.92893	2.85604	4.50635	2.88349	2.47647	3.16255	3.39876	2.23826	3.20395
GALNT4	2.1595	2.39138	2.19834	2.9266	1.8514	2.49068	2.20176	2.20178	2.02297	2.84752	2.44258	2.63801	2.58311	2.2448	2.80927
LINC00662	2.15989	2.24714	2.1028	2.34509	2.25498	2.15859	2.11864	2.13551	2.09045	2.31395	2.06353	2.00271	1.8755	2.41246	2.26258
USP13	2.16017	2.2142	1.964	2.49232	2.34269	2.12197	2.60361	2.1199	1.81228	2.32149	2.374	2.27601	1.95064	2.31677	2.10725
LINC00925	2.16054	1.47835	1.56484	1.0439	2.29041	2.0178	2.18535	1.64059	1.83659	1.31436	2.23058	1.92741	1.54892	2.00438	1.55747
PNCK	2.16086	2.04935	1.61981	0.571229	1.1891	1.29447	1.2164	1.50438	2.57343	1.45101	2.34401	1.86203	1.78578	1.50817	1.35665
CHRNB1	2.16095	1.98989	2.08676	1.70586	2.04852	2.15813	2.06702	1.76109	1.90935	1.67568	2.09212	2.15151	1.98	1.96484	2.16028
RRP9	2.16098	2.70185	3.1668	2.35956	2.24789	2.60906	2.37984	2.998	2.02253	1.65163	2.42493	2.29489	2.39633	2.09626	2.58481
DIEXF	2.162	2.0921	1.94642	2.30328	2.43706	2.50201	2.28391	2.5851	1.94022	1.89355	2.15957	2.3314	1.8695	2.2933	2.0447
HR	2.16214	1.13922	1.87009	1.06182	2.01781	1.34236	2.42328	1.37755	1.83818	1.08988	2.29224	1.8471	1.84836	2.00725	2.0729
PRRT1	2.16238	1.79972	1.64461	0.943806	1.47086	1.16273	1.57175	1.57551	2.10091	1.77052	2.03653	1.65374	1.48388	1.88963	1.43003
HOXC4	2.16258	2.12568	1.83111	2.52316	2.65781	2.49818	1.95197	2.49268	1.93407	2.34406	2.24469	2.06389	2.09223	2.15644	2.22905
MIRLET7DHG	2.16292	2.31867	1.718	2.80935	1.4928	2.27501	1.96352	1.8212	2.28623	2.03853	1.56858	1.60403	1.88975	1.76943	1.6795
FSD1	2.16321	1.61054	1.27669	1.30697	1.65518	1.5556	1.5449	1.63079	1.84077	1.54292	2.33401	1.99556	1.71359	1.31716	1.54333
TTC9	2.16338	1.5223	1.97059	2.06523	2.21686	2.31135	2.34256	2.18033	2.15552	1.96866	1.91603	2.4083	2.19311	2.71637	2.13611
ZNF765	2.16349	2.0982	2.17742	2.13629	2.10363	2.43484	2.03768	2.06101	2.3148	1.71712	1.87776	1.66443	1.58939	2.02681	1.33553
KNSTRN	2.1635	2.10005	3.02644	2.85881	2.11816	2.01829	2.20707	2.19218	2.42338	1.66921	2.81501	2.35101	1.68836	2.56647	1.99032
FAM117B	2.16395	2.21762	1.87882	1.9881	2.06103	1.61457	2.11643	1.79822	2.66829	1.86427	2.10771	1.95243	1.6394	2.20969	1.71116
SERPINE1	2.16436	1.8233	3.3683	5.83889	1.78421	2.68133	2.14129	3.32817	5.84723	2.34658	2.42862	2.84962	3.66173	1.20695	2.57519
PCDHB10	2.16495	2.13592	2.32116	2.19653	2.29222	2.3006	2.02367	2.2685	1.58277	2.5212	2.28855	2.36459	2.33095	2.59925	2.27487
SCN8A	2.16516	1.70002	1.20677	2.02625	1.83586	1.74424	2.23877	2.17745	2.30665	1.30018	2.93256	2.71973	1.82261	1.72746	0.983447
LINC01128	2.16664	1.93128	3.06572	1.99533	1.9211	1.80656	1.89477	2.6419	2.01382	2.01997	1.97599	1.95774	1.93287	1.94208	2.05098
SEMA3A	2.16729	1.78494	1.32199	1.91376	2.00375	2.2783	2.06385	1.95947	1.54267	2.2083	2.2965	2.39308	1.91364	2.63551	2.49415
BRINP2	2.1676	1.32628	1.51395	1.82854	2.57862	1.73011	3.21789	1.95742	1.89398	1.61627	2.42643	2.59458	2.7207	2.16323	2.49708
PLK3	2.16761	3.07333	4.1245	3.84349	2.24992	2.96481	2.22779	3.87942	3.38058	3.46262	2.62042	3.23415	4.67938	2.67233	4.16937
DUSP2	2.16779	1.39338	2.81774	1.38591	1.98642	1.60288	1.4268	2.00071	1.91002	1.60155	1.36785	2.43699	2.03424	1.80528	1.47336
GREM1	2.1693	2.25605	2.67252	1.71976	1.78492	2.51737	2.9237	2.8747	3.59556	1.08374	3.35037	2.506	2.4996	3.05327	3.03143
MKX	2.16971	1.76089	1.72239	1.3918	2.20725	1.76672	1.50667	2.0049	1.9919	1.46892	2.11696	2.22614	2.2537	1.89638	2.3017
STK16	2.16987	2.17731	2.08161	2.34187	2.29037	2.54989	2.31333	2.15737	1.99324	2.33415	2.50492	2.33964	2.33524	2.15524	2.24681
CENPBD1	2.16993	1.95015	1.42965	1.51511	1.65085	1.7173	1.96493	1.6101	1.98933	1.37845	1.95164	1.79523	1.48655	1.84788	1.57932
FAM110B	2.17058	1.96804	2.02452	2.70022	2.36236	2.47574	2.12248	2.18612	2.67518	2.72665	2.10006	2.186	2.94152	2.35464	2.52996
CDC7	2.17072	2.02472	2.41321	2.60744	2.32349	2.35052	1.94314	2.86485	1.784	2.28613	1.90572	2.01955	2.38472	2.10325	2.77572
DDX25	2.17087	2.21769	1.19613	1.33499	1.89588	2.12974	2.4057	2.06953	1.74578	1.67539	2.52992	2.27158	1.92556	2.04357	1.45306
HIST1H2BH	2.17097	2.08355	0.945792	5.19795	2.83552	1.52131	2.36656	3.03192	3.49697	4.06006	1.88504	2.98472	3.52094	2.27799	2.42681
TMEM159	2.17142	1.94657	1.66983	2.19145	2.74562	2.39063	1.5174	1.72323	2.42831	2.23063	1.69922	2.14639	2.09086	1.7891	2.32545
CHST9	2.17201	2.30542	2.27372	1.54368	2.1407	1.68158	1.90157	0.963985	1.92266	2.06372	2.58523	2.2798	2.66139	2.00978	2.685
EAF2	2.17229	2.27389	2.03966	2.51076	2.36718	2.1762	1.98901	2.17466	2.70868	1.27286	2.18807	1.77153	2.02749	2.11198	1.40883
C17orf70	2.17239	2.34157	2.44066	2.40468	1.93952	1.95949	2.12694	2.01254	2.48938	2.12482	2.5001	2.22855	2.57288	1.99996	2.20348
JDP2	2.17291	2.50342	2.32615	2.88941	2.30437	2.70614	2.28216	2.14714	3.50674	2.3781	1.99336	2.62191	2.44692	2.5821	2.77176
FBXL12	2.17313	2.21752	1.97303	2.69714	2.36582	2.15107	2.25801	2.25573	2.52811	2.50268	2.10871	2.19247	2.29469	2.19428	2.34963
SIRT7	2.1739	2.18851	2.27988	2.50436	2.03473	2.22445	2.08177	2.01563	3.00552	1.89866	2.1647	2.13199	1.6871	2.368	1.93741
MEN1	2.17396	2.301	2.50248	2.33036	2.04734	2.06381	2.13787	2.21548	2.63028	1.90246	2.33139	2.33085	1.98752	2.42121	2.24825
COX20	2.17401	2.19614	2.00949	2.39725	2.56307	2.92057	2.63092	2.82199	1.72356	2.24096	1.98788	2.27899	1.98786	2.37411	2.34358
TRIM38	2.1743	2.23035	1.9021	3.55848	2.55401	2.8749	2.04605	2.62888	3.0131	3.20962	1.91666	2.62634	2.5765	2.36008	2.45348
HHIPL1	2.17445	2.39649	2.30787	1.9292	2.09257	2.16422	2.34734	1.84862	2.77615	1.98148	2.44238	2.65868	2.8466	2.35966	2.32948
SCN9A	2.1748	1.80864	1.69887	2.81445	2.18738	1.96334	1.75819	2.65109	2.31874	1.40455	2.42736	1.88919	1.58071	2.21274	1.75653
NCAPG2	2.17502	2.03098	1.80637	2.70268	2.44348	2.35348	2.17734	2.33128	1.56629	2.1715	2.19465	1.97282	2.00207	2.08904	1.89966
INPP5E	2.17517	2.00097	2.34381	1.73329	1.78128	1.85012	1.86912	1.6474	2.69076	1.87802	2.27785	2.10143	2.28375	2.08263	1.83026
FGF11	2.17546	1.90032	2.99757	2.78011	2.14817	2.60503	2.19621	1.54221	2.41756	2.82931	2.30569	2.25049	2.34683	2.17939	2.56553
C16orf86	2.17587	1.63083	1.10961	1.27818	1.59717	1.8981	1.21399	1.14109	1.96494	1.57582	1.92565	1.71024	1.83507	1.53598	1.98666
STK10	2.17782	2.31294	2.42829	3.28618	2.08596	2.15198	2.08522	2.97973	3.33162	2.26375	2.3235	2.83436	2.72799	2.57682	2.69256
PLAU	2.17793	0.984126	1.66712	2.84208	2.66166	1.82166	1.45196	2.26747	2.5382	2.39961	1.9879	3.58417	3.14115	1.54065	3.11528
STAG3L2	2.1781	2.74191	2.36493	3.45717	2.55097	3.31211	3.02032	3.0892	2.72108	3.66069	2.56837	2.9591	2.49437	3.14974	2.61175
UTP14A	2.17863	2.48231	2.28009	2.60218	2.02941	2.38423	2.21455	2.77645	2.57424	1.98529	2.20086	2.34028	2.16454	2.32943	2.04993
DYRK1B	2.1793	1.82229	2.0375	1.89666	1.89736	1.63823	2.23357	1.83809	2.83758	1.66342	2.19915	2.33015	1.82082	2.48554	1.97797
SNORA25	2.17983	2.38961	3.98874	4.52618	2.52522	NA	3.90583	4.45442	5.56821	NA	2.3718	NA	1.99449	NA	NA
TRDMT1	2.17993	1.90985	1.58556	1.97046	2.14577	2.07909	1.70618	1.85691	1.64438	1.58628	1.89467	1.81334	1.70428	2.16406	1.54902
PRR14	2.18004	2.31028	2.68115	2.46348	2.00117	1.98049	2.15483	2.40187	3.04917	2.38391	2.44598	2.32631	2.45855	2.39542	2.30689
TUT1	2.18037	2.40618	2.54495	2.18699	1.96582	2.33336	2.25309	1.79107	2.61683	1.99504	2.55987	2.16707	2.34224	2.17881	2.40552
NFKBIZ	2.18083	3.21656	3.2739	5.11622	3.38398	3.23117	2.41095	4.02097	2.81664	4.23165	2.03105	2.45412	2.76321	2.81315	3.03266
ZNF461	2.18084	2.1359	1.73517	2.0314	2.28048	2.15074	2.02865	2.21736	2.01567	2.06518	1.98908	1.98073	2.00615	2.29432	2.31774
CELF4	2.18145	1.70983	0.755718	1.3565	1.55241	1.21631	1.82161	1.94734	2.4907	0.272721	1.70931	2.25832	1.01608	1.61324	0.173131
DNAH7	2.18162	1.80553	1.96854	1.35145	1.84988	1.78048	1.78297	1.29034	1.53355	1.05249	2.31399	1.80586	1.40117	2.25871	1.01574
C9orf24	2.18167	2.31796	2.43787	1.23071	2.0273	1.13198	2.27642	1.69667	2.12496	0.359888	2.82587	2.36133	1.76704	1.90633	0.562709
ZNF584	2.18191	2.2528	1.92837	2.01154	2.11427	2.11053	2.01568	2.31607	2.09708	1.87206	2.50767	1.90939	2.16551	2.04738	2.01628
SETD6	2.18214	2.13792	1.90751	1.83399	1.9008	2.31674	1.80201	2.16441	2.09892	2.02297	1.94948	1.99246	1.70764	2.15091	1.95951
RAB15	2.18247	2.44466	2.73223	2.72183	2.42174	2.10298	2.36145	2.69328	2.88097	1.85329	2.36997	2.46995	2.27579	1.82909	2.07737
C11orf84	2.1826	2.2271	3.3803	2.08041	1.90796	1.97011	1.9021	1.95012	3.60686	1.88842	1.91539	2.08794	2.28667	2.23962	2.16889
FBLL1	2.18263	1.64069	1.22087	1.79178	1.54411	1.67237	1.98675	1.91104	2.64197	0.920801	2.71935	2.21922	1.41577	1.41463	1.3773
RNF8	2.18311	2.14849	1.97764	2.48905	2.20343	2.23862	2.12919	2.10024	2.33052	2.02451	2.03981	2.10403	1.7812	2.26771	2.10483
PRPF40B	2.18393	2.14493	2.05391	1.9237	2.00222	2.0896	2.05911	1.97559	2.07257	2.29437	2.35975	2.09553	2.0333	2.15739	2.33972
LINC00339	2.18434	2.14927	1.9856	1.71019	2.18053	3.20667	1.9695	1.59293	2.20523	1.42824	2.7198	2.32627	1.94106	2.13636	2.30427
EMCN	2.18449	2.61231	2.72357	3.29434	3.93981	3.15514	3.01704	3.37275	1.69607	3.32016	2.17373	2.2256	1.97268	2.57478	2.63164
CLEC11A	2.18456	1.41173	1.27126	2.45105	2.51946	2.41906	1.9904	1.98478	1.76857	2.60506	1.7739	2.25558	2.06262	2.11138	2.10499
LOC202181	2.18461	2.25927	2.13724	2.06598	2.04025	2.20842	2.21123	1.71718	2.50269	2.36713	2.19039	1.90203	1.85595	2.26557	2.15088
SPIN2B	2.18474	2.01573	1.583	1.90242	2.26362	2.09024	2.12972	2.29603	1.89416	1.98972	1.99356	2.19002	2.13099	2.111	2.25474
ZMYND12	2.18483	2.24654	1.39813	1.4721	2.00182	2.25676	1.8716	1.40803	1.62673	1.49368	2.21076	2.00986	1.92951	1.81902	1.52344
MFAP5	2.18528	3.11825	1.20784	3.4903	5.01782	5.62588	1.96441	3.48912	0.731745	3.26187	1.16833	2.37182	1.31823	3.19162	1.29355
DUSP18	2.18593	1.97779	2.39055	2.0236	2.11466	1.6806	1.84458	1.91247	2.70516	2.06488	1.95956	2.16745	1.85434	2.38005	2.05216
ENOSF1	2.18596	2.36792	1.68032	3.12275	2.79199	2.87438	2.6309	2.61022	2.03642	2.67462	2.5622	2.66257	2.35667	2.65179	2.24094
DEPDC7	2.18607	1.74562	1.25429	1.07604	2.81389	2.38285	2.15898	1.74105	0.801646	0.968518	1.89066	1.63833	0.924611	1.72806	1.12099
ZNF598	2.18727	2.04645	2.53643	2.23047	1.92622	1.8944	1.866	2.34613	2.82375	2.23767	2.15312	2.1049	2.49851	2.22845	2.30797
SHISA2	2.18728	1.70047	1.38017	1.09998	2.54961	1.73511	2.28969	2.26313	1.00583	1.81688	2.51231	1.88012	1.78276	1.9287	2.2604
SCAI	2.18763	2.17354	2.05128	2.32954	2.25842	2.0131	2.19144	2.22397	2.26781	2.16026	1.9555	2.264	1.81145	2.63976	1.96747
LOC283683	2.18811	1.86943	1.80437	1.90438	2.38522	1.57083	2.22432	2.17769	1.98702	1.94692	2.28136	2.02072	1.74309	2.34931	1.53712
CASP2	2.18864	2.33037	2.57606	2.84608	2.31205	2.21957	1.98352	2.53968	2.71884	2.76853	2.09403	2.23658	2.1848	2.4271	2.17312
ANKDD1A	2.18897	2.49773	1.76271	2.08109	1.70768	2.1367	2.09874	2.37116	2.06793	2.00586	2.60627	2.3555	2.61271	1.96452	2.33338
C12orf73	2.18926	2.42196	2.36613	2.1696	2.37041	2.44406	2.36363	1.99184	2.16769	2.50736	2.12339	2.17273	1.87103	2.34799	2.22632
ENDOV	2.18968	2.04668	1.94563	1.32592	2.00381	1.85575	2.19759	1.7404	1.83683	1.76551	2.36322	1.96746	1.90892	1.89865	1.88113
PLEKHM1P	2.1898	2.56847	2.49946	2.7004	2.02346	2.42811	2.17884	2.43133	2.80284	2.68037	2.39857	2.15249	2.50784	2.31638	2.08054
RBM47	2.18994	2.11487	2.07079	3.31063	1.37591	1.84841	1.44523	2.76236	3.78662	2.22192	2.04995	2.78595	3.04184	2.28627	2.78136
LOC729732	2.19065	2.3109	2.28721	1.65841	2.07564	2.36187	2.48914	2.35465	2.60383	2.99785	2.29537	2.02052	2.15415	2.42694	2.02882
C5orf27	2.19071	3.0678	4.05362	2.85557	3.5143	3.37845	3.53779	3.98027	2.60379	3.32997	2.68362	3.02202	2.7548	2.27802	3.46774
ZNF581	2.19095	2.19624	2.50985	2.47079	1.69193	2.23411	1.97688	1.83419	3.23486	2.01949	2.69914	2.61735	2.49558	2.32304	2.3057
SLC16A1-AS1	2.19125	2.37413	2.54476	2.41104	2.38115	2.01724	2.02992	2.00817	2.53145	2.16473	2.15123	2.27372	1.94798	2.33087	1.94421
C15orf41	2.19152	1.90175	1.80288	1.86516	2.01358	2.00838	1.89888	2.36972	1.95475	1.52041	1.85471	2.20782	1.40557	2.11035	1.73064
DEPDC5	2.19201	2.38134	1.87893	2.43553	2.35749	2.2003	2.31936	2.36479	2.26385	2.03278	2.38366	2.15272	1.88611	2.26626	1.93477
ABHD11	2.19233	2.1127	1.8593	1.96902	2.2771	2.19539	2.25809	2.06881	2.35276	1.78865	2.68746	2.56983	2.57611	2.36071	2.05869
TARBP2	2.19284	2.3622	2.31219	2.24806	2.36877	2.45931	2.07698	1.9749	2.77502	1.85384	2.58691	2.41047	2.24528	2.21186	2.07319
TMCO6	2.19305	2.02401	1.64464	2.50327	2.20627	2.49166	2.24067	2.43504	2.15766	2.36261	2.43764	2.43529	2.50366	2.0962	2.16982
WNT5A	2.19329	2.71291	2.1435	2.66794	2.0502	2.23373	2.22917	2.3923	3.03456	2.40215	2.01677	2.78356	3.2848	2.96963	2.7968
ZBTB48	2.19374	2.39874	1.92675	2.50156	2.23426	2.54103	2.15887	2.09448	2.48019	2.26505	2.38078	2.16137	2.1281	2.16176	2.08022
ZNF75D	2.19387	2.15681	1.94467	2.39445	2.39061	2.26251	2.11513	2.12347	1.87398	2.14664	2.20368	2.0039	1.81299	1.99975	1.99358
MRPL22	2.1939	2.11132	1.90568	2.42352	2.4098	2.51535	2.29166	2.70111	2.23977	2.2296	2.1417	2.42248	1.82783	2.08141	2.16837
LOC101927100	2.19479	1.55826	2.35334	2.11112	2.29276	2.28778	2.20764	1.97829	2.03323	2.14799	2.22116	2.39156	2.28171	2.36922	1.93095
FAM171A2	2.19493	1.36541	1.61524	1.22879	1.66826	1.63196	1.8691	1.22928	2.13427	1.39824	1.96046	2.03882	1.35595	1.67437	1.33968
DENND2D	2.19563	2.20418	2.43133	2.30873	1.54822	2.09771	1.4221	1.93671	3.21105	2.11943	1.912	2.72174	3.36356	2.18856	3.16246
LIPT2	2.19571	1.25993	0.726692	0.706576	1.78975	1.79078	2.03047	1.54282	1.10304	1.68241	2.01097	2.24065	1.24206	2.20611	1.59468
CHRM3	2.19582	2.17144	2.72726	2.94038	2.36751	2.45666	2.4744	2.6088	2.5001	2.96046	2.10815	2.47092	2.30382	3.18863	2.51066
TAS2R4	2.19613	2.4477	2.73066	1.85836	2.23192	1.95308	1.89573	1.90798	2.35972	2.25693	1.83514	1.88085	1.80952	2.84614	1.96327
LLGL2	2.19649	1.73556	1.48711	1.61637	1.91544	1.67809	2.06174	1.56906	1.8847	2.00673	2.045	1.34899	1.8256	1.7452	1.62089
CMPK2	2.19669	1.54716	1.44981	2.02418	2.23898	2.09291	1.92972	2.02879	2.29251	1.85718	2.15861	2.5314	2.1752	2.13132	1.63059
ZNF669	2.19713	2.25924	1.74798	1.552	2.06675	1.84694	2.00308	1.54174	2.20273	1.85228	2.11907	1.86894	2.24119	1.5374	2.17989
SARS2	2.19743	1.99612	1.49655	1.75104	1.76458	2.05366	1.83035	2.01053	1.6844	1.4535	1.99643	2.08197	2.02198	1.76476	1.69587
DUS3L	2.19749	2.38239	2.6657	2.38181	2.1082	2.46597	2.20883	2.56631	2.71138	1.94955	2.65289	2.51688	2.53224	2.18731	2.48325
SHC3	2.19845	2.03323	1.33872	1.56971	2.41959	1.97577	2.53399	2.07719	2.67385	1.63966	2.63424	2.78196	2.18381	2.16888	2.12961
BIN2	2.2008	2.10406	1.67998	2.91654	2.08161	2.67122	2.34821	2.87833	3.04077	2.06182	2.30334	3.14955	2.36726	2.26952	2.15324
ZNF256	2.20087	2.25633	1.62963	1.96613	2.45506	2.00053	2.36618	1.67364	1.75261	2.31185	2.27911	2.03014	2.11582	2.53605	2.19015
SENP8	2.20092	2.17848	1.4012	1.56253	1.81035	1.78148	1.91722	1.69447	1.66215	1.50351	2.05414	1.95871	1.73151	1.81497	1.52227
TOP3A	2.20139	2.15655	2.40994	2.47322	1.91077	2.18464	2.01899	2.21507	2.27455	2.16723	2.3891	2.34041	2.39052	2.00716	2.28803
ADCY1	2.20229	2.80758	2.075	1.16943	1.78932	2.59726	2.91637	2.19134	2.09685	3.27999	3.15214	2.72047	2.72609	2.81538	1.16612
BRINP3	2.20231	1.90139	1.31287	1.23038	2.39456	1.9544	2.40379	1.93413	2.70123	1.39056	2.27438	2.4777	2.3398	2.107	2.06534
TRNP1	2.20245	2.04364	1.68936	2.59834	2.44584	2.59277	2.85934	2.49975	2.51534	2.46989	2.97036	2.56944	2.25604	2.20842	2.31509
ZNF689	2.20286	1.99061	2.05528	1.86164	1.87932	2.19909	2.10005	2.07458	1.93572	1.91539	2.23489	2.05054	2.12522	2.06764	2.1714
QTRTD1	2.20325	2.45722	2.29778	2.52789	2.50104	2.50826	2.36706	2.81015	2.27194	1.75526	2.17724	2.2771	2.15423	2.3362	2.27423
PAXIP1-AS1	2.20386	1.6447	1.25978	1.45991	1.92337	1.6884	1.78802	1.90535	2.00028	1.84873	2.27987	2.09544	2.12187	2.06791	2.18065
PTK7	2.20391	1.92882	1.59052	2.67811	2.11771	2.25047	1.9182	1.67088	1.62822	2.07008	1.80495	1.86024	1.99681	1.89373	2.13906
ARHGAP9	2.20402	2.17835	2.03342	3.23389	1.61694	1.94371	1.75378	2.91778	3.19522	2.47741	1.9501	2.57714	2.43635	2.27858	2.361
MCTS2P	2.2041	1.99947	2.47871	2.87264	2.0177	1.88047	2.25895	2.67656	2.35863	2.00703	1.87252	1.64974	1.88591	2.22666	2.11529
GRK4	2.20431	1.98199	1.96023	2.06576	2.2844	2.32229	2.37801	2.45529	1.68365	2.2848	2.0107	2.19319	1.95572	1.97072	1.96783
HS3ST1	2.20456	1.98048	2.26361	2.89169	2.42191	2.00211	1.99085	2.17491	3.31407	2.0759	2.76719	2.58997	1.81404	2.54623	2.11919
SMC4	2.20457	2.21684	2.29851	3.65607	2.6065	2.8067	2.47207	2.84775	2.70684	2.77403	2.09829	2.68952	2.06057	2.51283	2.49435
CNOT3	2.20472	2.20566	2.45848	2.69543	2.05775	2.06457	2.32966	2.32377	2.60249	2.62528	2.37204	2.09752	2.18126	2.45296	2.24977
NUDT19	2.20484	2.22686	2.45655	2.29608	1.98831	1.66852	1.91593	1.76485	2.72073	2.16101	2.47834	2.17852	2.63772	1.98539	1.97211
SNORA75	2.20517	4.45918	2.59235	2.58601	3.4923	2.66985	3.98863	NA	3.53139	3.07926	4.133	NA	2.83737	NA	NA
USP32P2	2.20636	2.44104	1.99652	2.23786	2.45309	2.40018	2.04261	3.15076	3.06611	1.6381	1.95714	2.95158	2.64777	2.98793	2.06224
ALKBH4	2.20647	2.08482	1.72856	1.8607	2.04655	2.17127	2.10909	1.92547	2.26028	1.42131	2.23292	2.2325	1.83122	2.08929	1.91407
ZNRF2P1	2.20663	2.20432	2.69122	2.27507	1.77699	1.69628	2.07478	2.06242	2.65053	2.20155	2.16922	2.39333	2.59322	2.4374	2.26208
LPPR4	2.20667	1.69547	1.35838	2.12539	2.56335	2.17988	2.2968	2.02825	2.19654	2.15355	1.84647	1.9829	1.53961	1.95023	1.33802
ZNF567	2.20687	1.98023	1.5018	2.3911	2.36178	2.31543	2.09338	2.16476	2.12926	2.16317	2.04697	1.79241	1.74214	2.06018	2.08502
ZNF550	2.20703	2.25252	2.08865	2.52749	2.03007	2.43511	2.18612	2.2867	2.5429	2.3697	2.17754	2.00493	2.02957	2.52142	2.04201
REEP6	2.20715	2.08017	1.67205	1.33998	1.79519	1.30085	2.13407	1.60158	1.76686	2.07394	2.44589	1.94209	1.95116	2.09843	1.83783
RELT	2.20756	2.33031	3.07046	2.9533	2.40086	2.17873	2.41139	2.8999	3.03736	2.49082	2.79349	2.83056	2.98228	2.38799	2.8504
PTGER4	2.20781	1.95258	2.13411	3.04647	2.52155	2.87782	2.15172	3.31483	1.92582	2.9365	2.35312	2.53327	2.32296	2.61574	2.26775
PINX1	2.20798	2.40566	2.17517	2.13077	2.49214	2.44053	2.15122	2.67902	2.32528	2.25233	2.35139	2.24768	2.26883	2.3412	2.42228
EHBP1L1	2.20825	2.43568	2.77678	3.7222	2.56716	2.6641	2.11022	3.21137	2.99235	3.16658	2.21375	2.62583	2.77843	2.78096	2.77562
CAND2	2.20853	2.03707	1.53453	1.55926	2.07901	1.9005	2.065	1.63267	2.17507	1.8357	2.458	1.936	1.91975	2.17113	1.93241
CACNB1	2.20875	2.01234	1.91272	1.96863	1.83603	2.21455	2.13888	2.26042	2.0953	2.2497	2.67858	2.25724	2.05032	2.14666	1.64929
BGLAP	2.20946	2.52127	2.74484	1.11907	2.15618	2.50947	3.0157	1.58029	1.25542	2.3594	2.13309	2.89052	2.56775	2.29269	2.29633
ZNF273	2.20957	2.39195	1.96278	2.37236	2.1232	2.82366	2.19416	2.49823	2.37917	3.06825	2.22126	2.48638	2.33007	2.98373	2.49993
STX3	2.20964	1.86245	1.89613	2.21263	2.11914	1.99196	1.81556	2.40789	2.83693	2.3369	2.03971	2.29648	1.9099	2.04656	2.37942
PTCHD4	2.20967	2.01142	1.42004	1.00585	1.6037	2.03419	1.69643	1.59867	1.7422	1.58989	2.22146	1.66439	2.2602	2.60474	1.91897
CIITA	2.21001	2.09426	2.20691	2.29471	2.08515	2.58863	2.3426	2.46275	3.16384	3.05062	2.26339	3.00886	3.14071	2.49843	2.87324
MTG2	2.21015	2.52815	2.46934	2.58203	2.30843	2.71909	2.2018	2.56823	2.56382	2.13959	2.46764	2.40999	2.21174	2.40899	2.34608
VPS9D1	2.21028	2.11227	2.3383	2.22757	1.85179	1.87158	2.28332	2.14249	2.31768	1.94196	2.54811	2.12044	2.33855	1.89658	2.06279
CTU2	2.21044	2.32944	2.38779	1.76595	1.86871	2.14144	2.35331	2.23821	1.88958	1.58672	1.98252	2.09202	1.94543	2.18579	2.19408
SLC25A22	2.21103	2.11772	2.83452	2.33702	1.74338	1.87684	2.20214	1.90376	2.68095	1.70754	2.37401	1.98705	2.37723	2.04632	1.98228
CROCCP3	2.21172	2.29131	2.14373	1.96674	2.06524	2.28853	2.11583	1.72577	2.33208	2.38614	2.07332	2.03554	1.84227	2.48104	1.78253
HOXD4	2.21214	2.15541	1.7554	1.49591	1.78631	1.67339	2.21081	2.01391	2.34107	1.99292	2.23883	2.23933	1.82819	1.78245	2.36516
LOC101928961	2.21253	2.49722	2.38412	1.62556	2.0688	1.78729	2.04132	2.10881	1.74038	2.05956	2.06214	2.19183	2.00178	2.87484	2.24381
C5AR1	2.21312	2.51822	3.32162	5.10756	2.65498	3.26745	2.66167	4.56166	5.72872	4.70455	2.79931	3.43674	6.09553	3.14137	5.02436
FAM222B	2.21327	2.25436	2.31653	2.54436	2.08703	1.72488	2.24106	2.16051	2.62091	2.16427	2.40729	2.13167	2.13507	2.36575	1.97234
DCLRE1C	2.214	2.12249	2.11995	2.45529	2.24952	2.39957	2.06999	2.42492	2.36303	2.03325	1.96022	2.24568	1.71532	2.41755	2.13248
BMS1P20	2.21442	2.66107	2.30738	2.63026	2.4912	2.76947	2.38482	2.50277	1.91158	2.29718	2.31356	2.48429	2.27331	2.60167	2.2359
CHST14	2.21543	2.51392	2.36498	2.23379	2.23055	2.26092	2.14201	1.9129	2.37133	2.26616	2.49793	2.24566	2.45154	2.27072	2.24414
LRP5	2.21555	2.40482	2.55274	1.88489	2.28477	1.94767	2.34564	1.83427	2.63336	2.25799	2.35614	1.98458	2.15343	2.485	2.31016
CUL9	2.2157	2.30056	2.32403	2.32254	2.03484	2.18985	2.20296	2.11177	2.49131	2.26423	2.49303	2.50647	2.22199	2.23427	2.17014
[truncated: 11,303 more rows]
