# Supplementary material for: RNAseq Analyses Identify Tumor Necrosis Factor-Mediated Inflammation as a Major Abnormality in ALS Spinal Cord
Source: PLoS One. 2016 Aug 3;11(8):e0160520. doi: 10.1371/journal.pone.0160520 (PMC4972368; doi:10.1371/journal.pone.0160520)
Supplement: S15 Table — (XLS) [file pone.0160520.s024.xls]

## Sheet: Supplementary Table 15
Supplementary Table 15: Sample Phenotypic Data for WGCNA association testing
Sample ID	Disease.Status	Gender..1M2F.	Age
CTL6	1	1	80
CTL8	1	2	67
CTL16	1	2	66
CTL22	1	1	54
CTL23	1	2	65
CTL24	1	1	83
CTL25	1	1	59
CTL27	1	2	84
ALS1	2	1	70
ALS2	2	1	67
ALS3	2	2	80
ALS4	2	1	57
ALS9	2	2	75
ALS10	2	2	64
ALS14	2	1	61
